# Supplementary material for: Identification of candidate genes from androgenic gland in Macrobrachium nipponense regulated by eyestalk ablation
Source: Sci Rep. 2021 Oct 6;11:19855. doi: 10.1038/s41598-021-99022-4 (PMC8494903; doi:10.1038/s41598-021-99022-4)
Supplement: Supplementary file 7 — Supplementary Table S1. [file 41598_2021_99022_MOESM7_ESM.xls]

## Sheet: Integrated_Function.anno
Table S1 Summary of BLASTx results for unigenes of androgenic gland long-read M. nipponense transcriptome. A total of 38,149 non-redundant transcripts were annotated.
#GeneID	COG_class	COG_class_annotation	GO_annotation	KEGG_annotation	KEGG_pathway	KOG_class	KOG_class_annotation	Pfam_annotation	Swissprot_annotation	eggNOG_class	eggNOG_class_annotation	nr_annotation
F01_cb10027_c1/f1p0/1456	--	--	Cellular Component: membrane (GO:0016020);; Biological Process: single-organism transport (GO:0044765);;	K15278|1.03154e-112|mze:101466342|UDP-xylose and UDP-N-acetylglucosamine transporter-like; K15278 solute carrier family 35 (UDP-xylose/UDP-N-acetylglucosamine transporter), member B4 (A)	--	[G]	Carbohydrate transport and metabolism	UAA transporter family;; Triose-phosphate Transporter family;; Nucleotide-sugar transporter	UDP-xylose and UDP-N-acetylglucosamine transporter GN=Efr OS=Drosophila melanogaster (Fruit fly) PE=2 SV=1	U	Intracellular trafficking, secretion, and vesicular transport	hypothetical protein CAPTEDRAFT_175809 [Capitella teleta]
F01_cb12869_c87860/f1p1/1879	--	--	--	--	--	--	--	--	--	S	Function unknown	conserved hypothetical protein [Trichinella spiralis]
F01_cb12422_c1/f1p0/1677	--	--	--	--	--	[MW]	--	Sulfotransferase family	--	S	Function unknown	hypothetical protein L798_11642, partial [Zootermopsis nevadensis]
F01_cb1896_c17639/f1p0/4313	[S]	Function unknown	Cellular Component: protein phosphatase type 1 complex (GO:0000164);; Molecular Function: phosphoprotein phosphatase activity (GO:0004721);; Biological Process: positive regulation of Ras protein signal transduction (GO:0046579);;	--	--	[R]	General function prediction only	Leucine Rich repeats (2 copies);; Leucine rich repeat;; Leucine Rich Repeat;; Leucine rich repeat;; Leucine Rich repeats (2 copies);; Leucine rich repeat;; Leucine Rich Repeat;; Leucine rich repeat	Leucine-rich repeat protein soc-2 homolog GN=Sur-8 OS=Culex quinquefasciatus (Southern house mosquito) PE=3 SV=1	S	Function unknown	leucine-rich repeat protein [Penaeus monodon]
F01_cb13295_c29363/f1p0/2111	[R]	General function prediction only	--	--	--	[R]	General function prediction only	Zinc-finger double domain;; C2H2-type zinc-finger domain;; C2H2-type zinc finger;; Zinc finger, C2H2 type;; Drought induced 19 protein (Di19), zinc-binding	Protein krueppel GN=Kr OS=Drosophila melanogaster (Fruit fly) PE=1 SV=2	S	Function unknown	hypothetical protein BRAFLDRAFT_71741 [Branchiostoma floridae]
F01_cb9457_c1/f1p0/2687	--	--	--	--	--	--	--	Transposase IS4	--	S	Function unknown	hypothetical protein KGM_02627 [Danaus plexippus]
F01_cb11378_c5/f1p0/1576	[J]	Translation, ribosomal structure and biogenesis	Molecular Function: structural constituent of ribosome (GO:0003735);; Cellular Component: ribosome (GO:0005840);; Biological Process: translation (GO:0006412);;	K02885|2.59449e-43|tca:655723|60S ribosomal protein L19; K02885 large subunit ribosomal protein L19e (A)	ko03010:Ribosome	[J]	Translation, ribosomal structure and biogenesis	Ribosomal protein L19e;; Ribosomal protein L19e	60S ribosomal protein L19 GN=RpL19 OS=Drosophila melanogaster (Fruit fly) PE=1 SV=2	J	Translation, ribosomal structure and biogenesis	PREDICTED: 60S ribosomal protein L19 [Diaphorina citri]
F01_cb7664_c4/f1p0/2177	[IQR]	--	--	K11165|4.81256e-83|lgi:LOTGIDRAFT_218247|hypothetical protein; K11165 dehydrogenase/reductase SDR family member 7 [EC:1.1.-.-] (A)	--	[Q]	Secondary metabolites biosynthesis, transport and catabolism	short chain dehydrogenase;; KR domain	Dehydrogenase/reductase SDR family protein 7-like GN=CG7601 OS=Drosophila melanogaster (Fruit fly) PE=2 SV=1	S	Function unknown	hypothetical protein DAPPUDRAFT_300311 [Daphnia pulex]
F01_cb12869_c133216/f1p1/1571	[G]	Carbohydrate transport and metabolism	Molecular Function: chitinase activity (GO:0004568);; Cellular Component: extracellular region (GO:0005576);; Biological Process: carbohydrate metabolic process (GO:0005975);; Biological Process: chitin catabolic process (GO:0006032);; Molecular Function: chitin binding (GO:0008061);;	K01183|6.70816e-169|nvi:100117528|Cht5; chitinase 5 (EC:3.2.1.14); K01183 chitinase [EC:3.2.1.14] (A)	ko00520:Amino sugar and nucleotide sugar metabolism	[G]	Carbohydrate transport and metabolism	Glycosyl hydrolases family 18	Endochitinase (Precursor) OS=Manduca sexta (Tobacco hawkmoth) PE=2 SV=1	G	Carbohydrate transport and metabolism	chitinase 1B [Macrobrachium nipponense]
F01_cb12869_c66932/f1p0/1833	--	--	--	--	--	--	--	--	--	K	Transcription	predicted protein [Nematostella vectensis]
F01_cb12869_c33483/f1p0/1579	--	--	Molecular Function: motor activity (GO:0003774);; Molecular Function: actin binding (GO:0003779);; Molecular Function: ATP binding (GO:0005524);; Cellular Component: myosin complex (GO:0016459);;	K17751|1.56039e-58|dsi:Dsim_GD24081|GD24081 gene product from transcript GD24081-RA; K17751 myosin heavy chain 6/7 (A)	--	[Z]	Cytoskeleton	Myosin tail	Myosin heavy chain, muscle GN=Mhc OS=Drosophila melanogaster (Fruit fly) PE=1 SV=4	Z	Cytoskeleton	fast myosin heavy chain [Homarus americanus]
F01_cb10217_c4/f1p0/1797	--	--	--	--	--	[T]	Signal transduction mechanisms	--	Failed axon connections GN=fax OS=Drosophila melanogaster (Fruit fly) PE=1 SV=1	S	Function unknown	PREDICTED: uncharacterized protein C6orf168-like [Megachile rotundata]
F01_cb10787_c6/f1p0/974	--	--	--	--	--	--	--	HYD1 signature containing ADP-ribosyltransferase	--	--	--	--
F01_cb13295_c68831/f1p0/3066	[GEPR]	--	--	--	--	[R]	General function prediction only	Sugar (and other) transporter;; Major Facilitator Superfamily	Organic cation transporter 1 GN=oct-1 OS=Caenorhabditis elegans PE=1 SV=3	G	Carbohydrate transport and metabolism	GJ24208 [Drosophila virilis]
F01_cb1896_c18929/f1p0/3230	[T]	Signal transduction mechanisms	Molecular Function: magnesium ion binding (GO:0000287);; Molecular Function: protein serine/threonine phosphatase activity (GO:0004722);; Biological Process: protein dephosphorylation (GO:0006470);; Molecular Function: manganese ion binding (GO:0030145);;	K04461|2.04403e-142|nvi:100123349|protein phosphatase 1B; K04461 protein phosphatase 1B [EC:3.1.3.16] (A)	--	[T]	Signal transduction mechanisms	Protein phosphatase 2C;; Protein serine/threonine phosphatase 2C, C-terminal domain;; Protein phosphatase 2C	Probable protein phosphatase 2C T23F11.1 GN=ppm-2 OS=Caenorhabditis elegans PE=3 SV=2	T	Signal transduction mechanisms	protein phosphatase 1B [Marsupenaeus japonicus]
F01_cb12869_c211202/f5p0/1268	--	--	Molecular Function: peptidase activity (GO:0008233);; Biological Process: protein metabolic process (GO:0019538);;	--	--	[O]	Posttranslational modification, protein turnover, chaperones	Cathepsin propeptide inhibitor domain (I29);; Papain family cysteine protease;; Papain family cysteine protease	Digestive cysteine proteinase 2 (Precursor) GN=LCP2 OS=Homarus americanus (American lobster) PE=2 SV=1	O	Posttranslational modification, protein turnover, chaperones	cathepsin L [Palaemon carinicauda]
F01_cb5928_c14/f1p0/1940	[G]	Carbohydrate transport and metabolism	Biological Process: metabolic process (GO:0008152);; Molecular Function: hydrolase activity, acting on glycosyl bonds (GO:0016798);;	K01176|2.41176e-136|lgi:LOTGIDRAFT_228508|hypothetical protein; K01176 alpha-amylase [EC:3.2.1.1] (A)	ko00500:Starch and sucrose metabolism	[G]	Carbohydrate transport and metabolism	Alpha amylase, catalytic domain;; Alpha amylase, C-terminal all-beta domain	Alpha-amylase (Precursor) OS=Pecten maximus (King scallop) PE=2 SV=1	G	Carbohydrate transport and metabolism	amylase [Litopenaeus vannamei]
F01_cb5873_c2/f1p1/6445	[K]	Transcription	Molecular Function: translation initiation factor activity (GO:0003743);; Biological Process: DNA-templated transcription, initiation (GO:0006352);; Biological Process: regulation of transcription, DNA-templated (GO:0006355);; Biological Process: translational initiation (GO:0006413);; Molecular Function: zinc ion binding (GO:0008270);; Molecular Function: TBP-class protein binding (GO:0017025);;	K03124|2.65474e-159|ame:411965|TfIIB, GB18567; transcription factor IIB; K03124 transcription initiation factor TFIIB (A)	ko03022:Basal transcription factors	[K]	Transcription	Transcription factor TFIIB repeat;; TFIIB zinc-binding;; Cyclin, N-terminal domain	Transcription initiation factor IIB GN=TfIIB OS=Drosophila melanogaster (Fruit fly) PE=2 SV=1	K	Transcription	PREDICTED: transcription initiation factor IIB [Solenopsis invicta]
F01_cb1896_c904/f1p0/2141	[E]	Amino acid transport and metabolism	--	K09646|2.25567e-103|phu:Phum_PHUM467920|restnoid-inducible serine carboxypeptidase, putative (EC:3.4.16.6 3.4.16.5); K09646 serine carboxypeptidase 1 [EC:3.4.16.-] (A)	--	[O]	Posttranslational modification, protein turnover, chaperones	Serine carboxypeptidase;; Alpha/beta hydrolase family	Venom serine carboxypeptidase (Precursor) OS=Apis mellifera (Honeybee) PE=2 SV=1	E	Amino acid transport and metabolism	PREDICTED: retinoid-inducible serine carboxypeptidase-like [Saccoglossus kowalevskii]
F01_cb6801_c25/f1p0/1541	--	--	--	--	--	[T]	Signal transduction mechanisms	Low-density lipoprotein receptor domain class A;; Lectin C-type domain	--	S	Function unknown	antiviral protein [Litopenaeus vannamei]
F01_cb623_c3/f1p0/2999	--	--	--	K17935|5.24899e-87|isc:IscW_ISCW017542|hypothetical protein; K17935 sorting nexin-29 (A)	--	[T]	Signal transduction mechanisms	RUN domain;; PX domain	--	S	Function unknown	Sorting nexin-29 [Zootermopsis nevadensis]
F01_cb1896_c801/f1p1/2045	--	--	--	--	--	[WV]	--	Cystine-knot domain	--	S	Function unknown	PREDICTED: hemocytin-like [Bombus impatiens]
F01_cb1896_c2581/f1p0/2242	--	--	Biological Process: mRNA splicing, via spliceosome (GO:0000398);; Cellular Component: precatalytic spliceosome (GO:0071011);; Cellular Component: catalytic step 2 spliceosome (GO:0071013);;	K13114|4.81825e-24|tca:664381|pinin; K13114 pinin (A)	ko03013:RNA transport;ko03015:mRNA surveillance pathway	[Z]	Cytoskeleton	pinin/SDK/memA/ protein conserved region	--	S	Function unknown	hypothetical protein DAPPUDRAFT_225597 [Daphnia pulex]
F01_cb13295_c120248/f1p0/2750	--	--	--	--	--	--	--	--	--	S	Function unknown	hypothetical protein L798_03694 [Zootermopsis nevadensis]
F01_cb156_c5/f1p1/3149	--	--	--	K17585|1.59462e-43|aag:AaeL_AAEL012186|phosphatase and actin regulator; K17585 phosphatase and actin regulator 4 (A)	--	[R]	General function prediction only	--	--	T	Signal transduction mechanisms	PREDICTED: phosphatase and actin regulator 2-like, partial [Diaphorina citri]
F01_cb11886_c0/f2p1/550	--	--	Cellular Component: extracellular region (GO:0005576);; Biological Process: negative regulation of peptidase activity (GO:0010466);; Molecular Function: peptidase inhibitor activity (GO:0030414);;	--	--	--	--	--	--	--	--	androgenic gland-specific protein [Macrobrachium rosenbergii]
F01_cb5558_c5/f1p0/2900	[R]	General function prediction only	--	K17623|9.58231e-75|dwi:Dwil_GK13331|GK13331 gene product from transcript GK13331-RA; K17623 pseudouridine-5'-monophosphatase [EC:3.1.3.-] (A)	--	[R]	General function prediction only	Haloacid dehalogenase-like hydrolase;; haloacid dehalogenase-like hydrolase;; HAD-hyrolase-like	Probable pseudouridine-5&apos;-monophosphatase GN=Gs1l OS=Drosophila melanogaster (Fruit fly) PE=2 SV=2	S	Function unknown	GS1 [Anopheles darlingi]
F01_cb8402_c2/f1p0/1607	[N]	Cell motility	Cellular Component: intracellular (GO:0005622);; Biological Process: ER to Golgi vesicle-mediated transport (GO:0006888);;	--	--	[U]	Intracellular trafficking, secretion, and vesicular transport	Sedlin, N-terminal conserved region	Probable trafficking protein particle complex subunit 2 OS=Drosophila melanogaster (Fruit fly) PE=2 SV=2	--	--	hypothetical protein DAPPUDRAFT_304934 [Daphnia pulex]
F01_cb13295_c75991/f1p0/1980	--	--	--	--	--	--	--	--	--	Z	Cytoskeleton	calmin-like protein [Tigriopus californicus]
F01_cb7736_c9/f1p1/2766	[E]	Amino acid transport and metabolism	Molecular Function: ATP binding (GO:0005524);; Biological Process: protein folding (GO:0006457);; Biological Process: response to heat (GO:0009408);; Molecular Function: heat shock protein binding (GO:0031072);; Molecular Function: metal ion binding (GO:0046872);; Molecular Function: unfolded protein binding (GO:0051082);;	K09502|5.21681e-159|bfo:BRAFLDRAFT_264103|hypothetical protein; K09502 DnaJ homolog subfamily A member 1 (A)	ko04141:Protein processing in endoplasmic reticulum	[O]	Posttranslational modification, protein turnover, chaperones	DnaJ domain;; DnaJ C terminal domain;; DnaJ central domain;; Arginase family	DnaJ homolog subfamily A member 1 homolog (Precursor) GN=dnaja1 OS=Dictyostelium discoideum (Slime mold) PE=3 SV=1	O	Posttranslational modification, protein turnover, chaperones	heat shock protein 40 [Marsupenaeus japonicus]
F01_cb954_c6/f1p0/4219	--	--	Biological Process: signal transduction (GO:0007165);;	--	--	[T]	Signal transduction mechanisms	--	--	S	Function unknown	hypothetical protein [Riptortus pedestris]
F01_cb1896_c120880/f1p0/3081	--	--	Molecular Function: structural molecule activity (GO:0005198);; Biological Process: intracellular protein transport (GO:0006886);; Biological Process: vesicle-mediated transport (GO:0016192);; Cellular Component: membrane coat (GO:0030117);;	--	--	[U]	Intracellular trafficking, secretion, and vesicular transport	--	Coatomer subunit beta&apos; GN=beta&apos;Cop OS=Drosophila melanogaster (Fruit fly) PE=2 SV=2	S	Function unknown	PREDICTED: hypothetical protein LOC100636503 [Amphimedon queenslandica]
F01_cb1896_c2881/f1p7/2755	[T]	Signal transduction mechanisms	Cellular Component: cytoplasm (GO:0005737);; Molecular Function: protein domain specific binding (GO:0019904);;	K16197|7.22733e-114|ame:102655329|14-3-3 protein zeta-like; K16197 14-3-3 protein beta/theta/zeta (A)	ko04391:Hippo signaling pathway - fly	[O]	Posttranslational modification, protein turnover, chaperones	14-3-3 protein	14-3-3 protein zeta GN=14-3-3zeta OS=Bombyx mori (Silk moth) PE=2 SV=2	T	Signal transduction mechanisms	14-3-3-like protein [Eriocheir sinensis]
F01_cb12869_c167780/f1p0/1891	[J]	Translation, ribosomal structure and biogenesis	Molecular Function: translation elongation factor activity (GO:0003746);; Molecular Function: GTPase activity (GO:0003924);; Molecular Function: GTP binding (GO:0005525);; Biological Process: GTP catabolic process (GO:0006184);; Biological Process: translational elongation (GO:0006414);;	K03234|0|ame:409167|GB19247; elongation factor 2-like; K03234 elongation factor 2 (A)	--	[J]	Translation, ribosomal structure and biogenesis	Elongation factor G, domain IV;; Elongation factor G C-terminus;; Elongation Factor G, domain II;; Elongation factor Tu GTP binding domain	Elongation factor 2 GN=eef-2 OS=Caenorhabditis elegans PE=1 SV=4	J	Translation, ribosomal structure and biogenesis	elongation factor 2 [Eriocheir sinensis]
F01_cb9054_c0/f5p0/1815	--	--	--	K11291|9.06573e-36|bfo:BRAFLDRAFT_131259|hypothetical protein; K11291 nuclear autoantigenic sperm protein (A)	--	[BD]	--	SHNi-TPR;; Tetratricopeptide repeat;; TPR repeat;; Tetratricopeptide repeat	Protein HGV2 GN=HGV2 OS=Halocynthia roretzi (Sea squirt) PE=2 SV=1	S	Function unknown	nuclear autoantigenic sperm protein [Penaeus monodon]
F01_cb8642_c23/f1p0/1594	[C]	Energy production and conversion	Molecular Function: oxidoreductase activity, acting on the aldehyde or oxo group of donors, NAD or NADP as acceptor (GO:0016620);; Biological Process: single-organism metabolic process (GO:0044710);;	K00128|1.30961e-116|fab:101819313|fatty aldehyde dehydrogenase-like; K00128 aldehyde dehydrogenase (NAD+) [EC:1.2.1.3] (A)	ko00010:Glycolysis / Gluconeogenesis;ko00040:Pentose and glucuronate interconversions;ko00053:Ascorbate and aldarate metabolism;ko00071:Fatty acid degradation;ko00280:Valine, leucine and isoleucine degradation;ko00310:Lysine degradation;ko00330:Arginine and proline metabolism;ko00340:Histidine metabolism;ko00380:Tryptophan metabolism;ko00410:beta-Alanine metabolism;ko00561:Glycerolipid metabolism…	[C]	Energy production and conversion	Aldehyde dehydrogenase family	Aldehyde dehydrogenase family 3 comG GN=comG OS=Dictyostelium discoideum (Slime mold) PE=3 SV=1	C	Energy production and conversion	PREDICTED: aldehyde dehydrogenase, dimeric NADP-preferring isoform X2 [Nasonia vitripennis]
F01_cb13295_c202957/f1p0/2517	--	--	--	--	--	--	--	--	--	S	Function unknown	UNKNOWN [Stylonychia lemnae]
F01_cb12869_c140960/f1p1/1320	--	--	--	--	--	[BD]	--	DDE superfamily endonuclease	--	S	Function unknown	Tigger transposable element-derived protein 1, partial [Stegodyphus mimosarum]
F01_cb13295_c65565/f1p1/4620	--	--	Molecular Function: calcium ion binding (GO:0005509);;	--	--	[R]	General function prediction only	EF-hand domain pair;; EF-hand domain;; Keratin, high sulfur B2 protein	--	U	Intracellular trafficking, secretion, and vesicular transport	hypothetical protein DAPPUDRAFT_248374 [Daphnia pulex]
F01_cb3118_c0/f7p1/3769	--	--	--	--	--	--	--	--	--	S	Function unknown	hypothetical protein L798_14977 [Zootermopsis nevadensis]
F01_cb13295_c72196/f1p3/2161	--	--	Biological Process: response to stimulus (GO:0050896);;	K13805|6.29218e-158|aga:AgaP_AGAP006263|ARR2; AGAP006263-PA; K13805 arrestin-2 (A)	ko04745:Phototransduction - fly	[T]	Signal transduction mechanisms	Arrestin (or S-antigen), N-terminal domain;; Arrestin (or S-antigen), C-terminal domain	Arrestin homolog OS=Locusta migratoria (Migratory locust) PE=2 SV=1	O	Posttranslational modification, protein turnover, chaperones	AGAP006263-PA [Anopheles gambiae str. PEST]
F01_cb4083_c5/f2p1/3327	[Q]	Secondary metabolites biosynthesis, transport and catabolism	--	K00515|6.26157e-119|cmk:103175958|bcmo1; beta-carotene 15,15'-monooxygenase 1; K00515 beta-carotene 15,15'-monooxygenase [EC:1.14.99.36] (A)	ko00830:Retinol metabolism	[Q]	Secondary metabolites biosynthesis, transport and catabolism	Retinal pigment epithelial membrane protein	Carotenoid isomerooxygenase GN=ninaB OS=Galleria mellonella (Greater wax moth) PE=1 SV=1	Q	Secondary metabolites biosynthesis, transport and catabolism	Beta,beta-carotene 9&apos;,10&apos;-oxygenase [Zootermopsis nevadensis]
F01_cb1109_c7/f1p1/6960	[RTKL]	--	Biological Process: G1/S transition of mitotic cell cycle (GO:0000082);; Molecular Function: cyclin-dependent protein serine/threonine kinase activity (GO:0004693);; Molecular Function: ATP binding (GO:0005524);; Cellular Component: nucleus (GO:0005634);; Biological Process: regulation of transcription, DNA-templated (GO:0006355);; Biological Process: protein phosphorylation (GO:0006468);; Molecu…	K02208|0|bmor:100316862|cdk8; cyclin dependent kinase 8; K02208 cyclin-dependent kinase 8/11 [EC:2.7.11.22 2.7.11.23] (A)	--	[K]	Transcription	Protein kinase domain;; Protein tyrosine kinase	Cyclin-dependent kinase 8 GN=Cdk8 OS=Aedes aegypti (Yellowfever mosquito) PE=3 SV=2	T	Signal transduction mechanisms	putative mitogen-activated protein kinase ERK-A [Danaus plexippus]
F01_cb1060_c24/f1p0/2495	--	--	Biological Process: negative regulation of transcription from RNA polymerase II promoter (GO:0000122);; Molecular Function: DNA binding (GO:0003677);; Molecular Function: ATP-dependent DNA helicase activity (GO:0004003);; Molecular Function: protein binding (GO:0005515);; Molecular Function: ATP binding (GO:0005524);; Cellular Component: polytene chromosome (GO:0005700);; Biological Process: ATP …	K11643|5.33244e-80|bmor:101745315|chromodomain-helicase-DNA-binding protein Mi-2 homolog; K11643 chromodomain-helicase-DNA-binding protein 4 [EC:3.6.4.12] (A)	--	[R]	General function prediction only	CHDCT2 (NUC038) domain	Chromodomain-helicase-DNA-binding protein Mi-2 homolog GN=Mi-2 OS=Drosophila melanogaster (Fruit fly) PE=1 SV=2	L	Replication, recombination and repair	PREDICTED: chromodomain-helicase-DNA-binding protein Mi-2 homolog isoform X1 [Bombyx mori]
F01_cb411_c38/f1p0/3692	--	--	Molecular Function: hydrolase activity (GO:0016787);; Molecular Function: ion binding (GO:0043167);; Molecular Function: organic cyclic compound binding (GO:0097159);; Molecular Function: heterocyclic compound binding (GO:1901363);;	K09250|1.04135e-25|isc:IscW_ISCW015449|E3 ubiquitin ligase, putative (EC:3.4.23.16); K09250 cellular nucleic acid-binding protein (A)	--	[O]	Posttranslational modification, protein turnover, chaperones	Zinc knuckle;; Zinc knuckle;; Zinc knuckle;; Zinc knuckle	DNA-binding protein HEXBP GN=HEXBP OS=Leishmania major PE=3 SV=1	OU	--	Cellular nucleic acid-binding protein, partial [Stegodyphus mimosarum]
F01_cb8642_c4/f1p1/2006	[C]	Energy production and conversion	Cellular Component: lipid particle (GO:0005811);; Molecular Function: oxidoreductase activity, acting on the aldehyde or oxo group of donors, NAD or NADP as acceptor (GO:0016620);; Biological Process: single-organism metabolic process (GO:0044710);;	--	--	[C]	Energy production and conversion	Aldehyde dehydrogenase family;; Acyl-CoA reductase (LuxC)	Aldehyde dehydrogenase family 3 comG GN=comG OS=Dictyostelium discoideum (Slime mold) PE=3 SV=1	C	Energy production and conversion	PREDICTED: aldehyde dehydrogenase, dimeric NADP-preferring isoform X1 [Bactrocera dorsalis]
F01_cb12869_c10757/f5p0/1411	[Z]	Cytoskeleton	Biological Process: cytokinesis (GO:0000910);; Molecular Function: structural constituent of cytoskeleton (GO:0005200);; Molecular Function: ATP binding (GO:0005524);; Cellular Component: cytoplasm (GO:0005737);; Cellular Component: microtubule associated complex (GO:0005875);; Cellular Component: actin filament (GO:0005884);; Biological Process: heart development (GO:0007507);; Biological Proces…	K10354|0|cge:100768972|Acta1; actin, alpha 1, skeletal muscle; K10354 actin, alpha skeletal muscle (A)	--	[Z]	Cytoskeleton	Actin	Actin-2, muscle-specific (Precursor) OS=Bactrocera dorsalis (Oriental fruit fly) PE=2 SV=1	Z	Cytoskeleton	skeletal muscle actin 3 [Homarus americanus]
F01_cb13295_c123834/f1p0/2771	--	--	--	--	--	--	--	7 transmembrane receptor (Secretin family)	--	S	Function unknown	PREDICTED: G-protein coupled receptor Mth2-like [Microplitis demolitor]
F01_cb13295_c150729/f40p1/3069	[OC]	--	Biological Process: glycerol ether metabolic process (GO:0006662);; Molecular Function: electron carrier activity (GO:0009055);; Molecular Function: protein disulfide oxidoreductase activity (GO:0015035);; Molecular Function: isomerase activity (GO:0016853);; Biological Process: cell redox homeostasis (GO:0045454);;	K13984|1.57005e-143|tca:660338|thioredoxin domain-containing protein 5; K13984 thioredoxin domain-containing protein 5 (A)	ko04141:Protein processing in endoplasmic reticulum	[O]	Posttranslational modification, protein turnover, chaperones	Thioredoxin;; Thioredoxin-like domain;; Thioredoxin-like;; Thioredoxin-like;; Thioredoxin-like domain;; Redoxin;; AhpC/TSA family;; Thioredoxin;; Glutaredoxin	Protein disulfide-isomerase 1 (Precursor) GN=pdi1 OS=Dictyostelium discoideum (Slime mold) PE=1 SV=2	O	Posttranslational modification, protein turnover, chaperones	protein disulfide isomerase 1 [Fenneropenaeus chinensis]
F01_cb5933_c0/f2p0/2131	--	--	--	--	--	[S]	Function unknown	ARF7 effector protein C-terminus	--	S	Function unknown	PREDICTED: ARL14 effector protein-like isoform X1 [Bombyx mori]
F01_cb13295_c31069/f2p0/3790	--	--	--	K07189|1.63921e-67|tca:656398|protein phosphatase 1 regulatory subunit 3B; K07189 protein phosphatase 1 regulatory subunit 3A/B/C/D/E (A)	--	[OT]	--	Putative phosphatase regulatory subunit	Glycogen-binding subunit 76A GN=Gbs-76A OS=Drosophila melanogaster (Fruit fly) PE=1 SV=1	T	Signal transduction mechanisms	PREDICTED: protein phosphatase 1 regulatory subunit 3B [Tribolium castaneum]
F01_cb13295_c75194/f2p2/4342	--	--	--	--	--	--	--	--	--	Z	Cytoskeleton	hypothetical protein DAPPUDRAFT_98050 [Daphnia pulex]
F01_cb9430_c1/f1p0/3277	--	--	--	--	--	--	--	--	--	--	--	unkown protein [Riptortus pedestris]
F01_cb411_c19/f1p0/3062	--	--	Molecular Function: catalytic activity (GO:0003824);; Molecular Function: metal ion binding (GO:0046872);;	K09250|1.08925e-58|isc:IscW_ISCW015449|E3 ubiquitin ligase, putative (EC:3.4.23.16); K09250 cellular nucleic acid-binding protein (A)	--	[O]	Posttranslational modification, protein turnover, chaperones	Zinc knuckle;; Zinc knuckle;; Zinc knuckle;; Zinc knuckle	DNA-binding protein HEXBP GN=HEXBP OS=Leishmania major PE=3 SV=1	OU	--	E3 ubiquitin ligase, putative [Ixodes scapularis]
F01_cb1896_c43816/f1p8/2843	[C]	Energy production and conversion	Molecular Function: ATP binding (GO:0005524);; Biological Process: ATP synthesis coupled proton transport (GO:0015986);; Biological Process: ATP hydrolysis coupled proton transport (GO:0015991);; Cellular Component: proton-transporting ATP synthase complex, catalytic core F(1) (GO:0045261);; Molecular Function: proton-transporting ATP synthase activity, rotational mechanism (GO:0046933);;	K02133|0|phu:Phum_PHUM576810|ATP synthase subunit beta, putative (EC:3.6.3.14); K02133 F-type H+-transporting ATPase subunit beta [EC:3.6.3.14] (A)	ko00190:Oxidative phosphorylation	[C]	Energy production and conversion	ATP synthase alpha/beta family, nucleotide-binding domain;; ATP synthase alpha/beta chain, C terminal domain;; ATP synthase alpha/beta family, beta-barrel domain;; Myosin head (motor domain);; Myosin head (motor domain);; ATP synthase alpha/beta family, beta-barrel domain	ATP synthase subunit beta, mitochondrial (Precursor) GN=atp-2 OS=Caenorhabditis elegans PE=1 SV=2	C	Energy production and conversion	ATP synthase beta subunit [Penaeus monodon]
F01_cb12869_c793/f1p1/1185	--	--	Cellular Component: mitochondrion (GO:0005739);; Molecular Function: lipid binding (GO:0008289);; Molecular Function: hydrogen ion transmembrane transporter activity (GO:0015078);; Biological Process: ATP synthesis coupled proton transport (GO:0015986);; Biological Process: ATP hydrolysis coupled proton transport (GO:0015991);; Cellular Component: integral component of membrane (GO:0016021);; Cel…	K02128|1.22522e-19|tca:655995|ATP synthase lipid-binding protein, mitochondrial; K02128 F-type H+-transporting ATPase subunit c (A)	ko00190:Oxidative phosphorylation	[C]	Energy production and conversion	ATP synthase subunit C	ATP synthase lipid-binding protein, mitochondrial (Precursor) OS=Manduca sexta (Tobacco hawkmoth) PE=2 SV=1	C	Energy production and conversion	ATP lipid-binding protein like protein [Marsupenaeus japonicus]
F01_cb1896_c25939/f1p0/2687	[E]	Amino acid transport and metabolism	Molecular Function: aminopeptidase activity (GO:0004177);; Biological Process: cellular process (GO:0009987);; Molecular Function: dipeptidase activity (GO:0016805);; Molecular Function: manganese ion binding (GO:0030145);;	K14213|9.77261e-116|fpg:101910841|PEPD; peptidase D; K14213 Xaa-Pro dipeptidase [EC:3.4.13.9] (A)	--	[R]	General function prediction only	Metallopeptidase family M24;; Metallopeptidase family M24	Xaa-Pro dipeptidase GN=pepd OS=Dictyostelium discoideum (Slime mold) PE=1 SV=1	E	Amino acid transport and metabolism	hypothetical protein DAPPUDRAFT_126867 [Daphnia pulex]
F01_cb8167_c1/f4p0/2190	--	--	--	--	--	--	--	Alcohol acetyltransferase;; Condensation domain	--	--	--	PREDICTED: uncharacterized protein LOC100366610 [Saccoglossus kowalevskii]
F01_cb8254_c2/f2p2/2182	--	--	Molecular Function: peptidase activity (GO:0008233);;	K01275|2.71495e-145|spu:764711|dipeptidyl peptidase 1-like; K01275 cathepsin C [EC:3.4.14.1] (A)	ko04142:Lysosome	[O]	Posttranslational modification, protein turnover, chaperones	Papain family cysteine protease;; Cathepsin C exclusion domain	Cathepsin C (Precursor) OS=Schistosoma mansoni (Blood fluke) PE=2 SV=1	O	Posttranslational modification, protein turnover, chaperones	cathepsin C [Fenneropenaeus chinensis]
F01_cb5023_c0/f2p0/3150	--	--	--	--	--	[D]	Cell cycle control, cell division, chromosome partitioning	Muniscin C-terminal mu homology domain;; Fes/CIP4, and EFC/F-BAR homology domain	--	S	Function unknown	FCH domain only protein 2 [Zootermopsis nevadensis]
F01_cb13295_c150063/f1p2/2846	--	--	--	K14381|5.81953e-20|nvi:100124264|sequestosome-1; K14381 sequestosome 1 (A)	--	--	--	Zinc finger, ZZ type;; PB1 domain	Protein ref(2)P GN=ref(2)P OS=Drosophila simulans (Fruit fly) PE=3 SV=1	S	Function unknown	Sequestosome-1 [Zootermopsis nevadensis]
F01_cb1896_c66995/f2p4/3611	--	--	--	--	--	--	--	--	--	S	Function unknown	UNKNOWN [Stylonychia lemnae]
F01_cb12869_c80831/f1p0/973	--	--	Molecular Function: calcium ion binding (GO:0005509);; Cellular Component: myosin complex (GO:0016459);;	--	--	[Z]	Cytoskeleton	--	Myosin regulatory light chain 2 OS=Bombyx mori (Silk moth) PE=1 SV=1	DTZ	--	myosin light chain [Penaeus monodon]
F01_cb11173_c7/f1p0/1599	--	--	Molecular Function: hydrolase activity (GO:0016787);;	--	--	[G]	Carbohydrate transport and metabolism	Iron/zinc purple acid phosphatase-like protein C;; Calcineurin-like phosphoesterase	--	S	Function unknown	PREDICTED: iron/zinc purple acid phosphatase-like protein [Acyrthosiphon pisum]
F01_cb10311_c2/f1p0/1005	[R]	General function prediction only	Molecular Function: sphingomyelin phosphodiesterase activity (GO:0004767);; Molecular Function: GTP binding (GO:0005525);; Cellular Component: plasma membrane (GO:0005886);; Biological Process: small GTPase mediated signal transduction (GO:0007264);; Biological Process: protein transport (GO:0015031);;	K07910|4.06203e-105|mze:101469236|ras-related protein Rab-18-B-like; K07910 Ras-related protein Rab-18 (A)	--	[R]	General function prediction only	Ras family;; Miro-like protein;; ADP-ribosylation factor family;; Gtr1/RagA G protein conserved region;; 50S ribosome-binding GTPase;; Elongation factor Tu GTP binding domain	Ras-related protein Rab-18A GN=RAB18A OS=Lymnaea stagnalis (Great pond snail) PE=2 SV=1	S	Function unknown	Rab18 [Macrobrachium rosenbergii]
F01_cb2246_c1/f1p0/3825	--	--	--	--	--	[S]	Function unknown	PDZ domain (Also known as DHR or GLGF);; PDZ domain	Patj homolog GN=Patj OS=Drosophila melanogaster (Fruit fly) PE=1 SV=2	O	Posttranslational modification, protein turnover, chaperones	pdz domain protein arc, putative [Pediculus humanus corporis]
F01_cb207_c0/f1p0/5270	--	--	--	--	--	[T]	Signal transduction mechanisms	Guanylate kinase;; PDZ domain (Also known as DHR or GLGF);; Variant SH3 domain;; SH3 domain;; L27 domain	Peripheral plasma membrane protein CASK GN=CASK OS=Drosophila melanogaster (Fruit fly) PE=1 SV=4	F	Nucleotide transport and metabolism	MAGUK p55 subfamily member 6 [Zootermopsis nevadensis]
F01_cb12869_c68339/f1p0/1769	--	--	Cellular Component: extracellular region (GO:0005576);; Biological Process: transport (GO:0006810);; Molecular Function: oxidoreductase activity (GO:0016491);; Biological Process: oxidation-reduction process (GO:0055114);;	--	--	--	--	Hemocyanin, ig-like domain;; Hemocyanin, copper containing domain;; Common central domain of tyrosinase;; Hemocyanin, all-alpha domain	Hemocyanin B chain OS=Panulirus interruptus (California spiny lobster) PE=1 SV=1	S	Function unknown	hemocyanin [Macrobrachium nipponense]
F01_cb13295_c57575/f1p0/3057	[M]	Cell wall/membrane/envelope biogenesis	Molecular Function: transferase activity, transferring glycosyl groups (GO:0016757);;	K00721|4.30894e-111|bfo:BRAFLDRAFT_117614|hypothetical protein; K00721 dolichol-phosphate mannosyltransferase [EC:2.4.1.83] (A)	ko00510:N-Glycan biosynthesis	[R]	General function prediction only	Glycosyl transferase family 2;; Glycosyltransferase like family 2;; Glycosyltransferase like family 2	Probable dolichol-phosphate mannosyltransferase GN=CG10166 OS=Drosophila melanogaster (Fruit fly) PE=3 SV=1	M	Cell wall/membrane/envelope biogenesis	hypothetical protein BRAFLDRAFT_117614 [Branchiostoma floridae]
F01_cb4163_c2/f1p0/2220	--	--	--	K13099|6.27742e-21|oas:101120718|CD2BP2; CD2 (cytoplasmic tail) binding protein 2; K13099 CD2 antigen cytoplasmic tail-binding protein 2 (A)	--	[R]	General function prediction only	GYF domain	CD2 antigen cytoplasmic tail-binding protein 2 homolog GN=holn1 OS=Drosophila melanogaster (Fruit fly) PE=1 SV=1	S	Function unknown	CD2 antigen cytoplasmic tail-binding protein 2, partial [Stegodyphus mimosarum]
F01_cb6789_c8/f1p0/2110	[U]	Intracellular trafficking, secretion, and vesicular transport	--	K09540|5.81353e-169|nvi:100116321|translocation protein SEC63 homolog; K09540 translocation protein SEC63 (A)	ko03060:Protein export;ko04141:Protein processing in endoplasmic reticulum	[UO]	--	Sec63 Brl domain	Putative U5 small nuclear ribonucleoprotein 200 kDa helicase GN=l(3)72Ab OS=Drosophila melanogaster (Fruit fly) PE=2 SV=4	U	Intracellular trafficking, secretion, and vesicular transport	PREDICTED: translocation protein SEC63 homolog [Solenopsis invicta]
F01_cb5842_c4/f1p1/5257	--	--	Molecular Function: Hsp70 protein binding (GO:0030544);;	--	--	[T]	Signal transduction mechanisms	BAG domain	BAG domain-containing protein Samui GN=Samui OS=Bombyx mori (Silk moth) PE=2 SV=1	O	Posttranslational modification, protein turnover, chaperones	starvin, partial [Papilio xuthus]
F01_cb13295_c33454/f1p1/3100	--	--	--	--	--	[W]	Extracellular structures	Sushi domain (SCR repeat)	Protein mesh (Precursor) GN=mesh OS=Drosophila melanogaster (Fruit fly) PE=1 SV=2	S	Function unknown	hypothetical protein DAPPUDRAFT_305821 [Daphnia pulex]
F01_cb7666_c1/f11p2/2364	--	--	--	--	--	--	--	--	--	S	Function unknown	conserved hypothetical protein [Pediculus humanus corporis]
F01_cb13295_c55273/f1p1/2910	[G]	Carbohydrate transport and metabolism	Molecular Function: hydrolase activity, hydrolyzing O-glycosyl compounds (GO:0004553);; Biological Process: chitin metabolic process (GO:0006030);;	K01183|5.18643e-83|nvi:100122559|chitotriosidase-1-like; K01183 chitinase [EC:3.2.1.14] (A)	ko00520:Amino sugar and nucleotide sugar metabolism	[G]	Carbohydrate transport and metabolism	Glycosyl hydrolases family 18;; Chitin binding Peritrophin-A domain	Probable chitinase 2 (Precursor) OS=Drosophila melanogaster (Fruit fly) PE=1 SV=1	G	Carbohydrate transport and metabolism	chitinase 4 [Macrobrachium nipponense]
F01_cb3598_c2/f2p1/2781	--	--	Molecular Function: ammonium transmembrane transporter activity (GO:0008519);; Cellular Component: integral component of membrane (GO:0016021);; Biological Process: ammonium transmembrane transport (GO:0072488);;	K06580|1.99283e-150|lgi:LOTGIDRAFT_133634|hypothetical protein; K06580 ammonium transporter Rh (A)	--	[UR]	--	Ammonium Transporter Family	Rhesus-like glycoprotein A GN=rhgA OS=Dictyostelium discoideum (Slime mold) PE=1 SV=1	U	Intracellular trafficking, secretion, and vesicular transport	Rh-like protein [Carcinus maenas]
F01_cb7847_c1/f1p0/2055	[ER]	--	--	K14388|6.90685e-80|ngi:103741025|Slc5a12; solute carrier family 5 (sodium/monocarboxylate cotransporter), member 12; K14388 solute carrier family 5 (sodium-coupled monocarboxylate transporter), member 8/12 (A)	--	[P]	Inorganic ion transport and metabolism	Sodium:solute symporter family	Putative sodium-dependent multivitamin transporter GN=CG32669 OS=Drosophila melanogaster (Fruit fly) PE=2 SV=1	E	Amino acid transport and metabolism	hypothetical protein DAPPUDRAFT_320205 [Daphnia pulex]
F01_cb2525_c0/f1p1/4039	--	--	Molecular Function: ARF guanyl-nucleotide exchange factor activity (GO:0005086);; Molecular Function: phospholipid binding (GO:0005543);; Biological Process: regulation of ARF protein signal transduction (GO:0032012);;	K12495|7.73172e-178|mde:101896486|uncharacterized LOC101896486; K12495 IQ motif and SEC7 domain-containing protein (A)	ko04144:Endocytosis	[U]	Intracellular trafficking, secretion, and vesicular transport	Sec7 domain;; Sec7 domain	Ankyrin repeat, PH and SEC7 domain containing protein secG GN=secG OS=Dictyostelium discoideum (Slime mold) PE=2 SV=1	S	Function unknown	IQ motif and SEC7 domain-containing protein 1, partial [Stegodyphus mimosarum]
F01_cb10179_c1/f1p1/1149	--	--	--	K15717|6.83695e-18|cin:100184332|prostamide/prostaglandin F synthase-like; K15717 prostamide/prostaglandin F2alpha synthase [EC:1.11.1.20] (A)	ko00590:Arachidonic acid metabolism	[S]	Function unknown	AhpC/TSA antioxidant enzyme	--	O	Posttranslational modification, protein turnover, chaperones	prostaglandin F synthase [Scylla olivacea]
F01_cb12333_c2/f1p1/1338	--	--	Molecular Function: peptidase activity (GO:0008233);;	--	--	[D]	Cell cycle control, cell division, chromosome partitioning	Caspase domain	Caspase-1 subunit p13 (Precursor) GN=Dcp-1 OS=Drosophila melanogaster (Fruit fly) PE=1 SV=1	O	Posttranslational modification, protein turnover, chaperones	caspase [Fenneropenaeus chinensis]
F01_cb3246_c7/f1p0/3369	[GEPR]	--	Biological Process: single-organism cellular process (GO:0044763);;	K08202|9.37439e-117|mde:101895741|organic cation transporter protein-like; K08202 MFS transporter, OCT family, solute carrier family 22 (organic cation transporter), member 4/5 (A)	--	[R]	General function prediction only	Major Facilitator Superfamily;; Sugar (and other) transporter	Organic cation transporter protein GN=Orct OS=Drosophila melanogaster (Fruit fly) PE=1 SV=1	G	Carbohydrate transport and metabolism	PREDICTED: organic cation transporter protein-like [Bactrocera dorsalis]
F01_cb5556_c2/f3p0/2299	--	--	--	--	--	[O]	Posttranslational modification, protein turnover, chaperones	Astacin (Peptidase family M12A);; CUB domain	Blastula protease 10 (Precursor) GN=BP10 OS=Paracentrotus lividus (Common sea urchin) PE=2 SV=1	O	Posttranslational modification, protein turnover, chaperones	PREDICTED: protein SpAN-like [Saccoglossus kowalevskii]
F01_cb11083_c2/f12p1/701	[O]	Posttranslational modification, protein turnover, chaperones	--	K12160|7.31506e-47|ame:409308|GB19379; small ubiquitin-related modifier-like; K12160 small ubiquitin-related modifier (A)	ko03013:RNA transport	[O]	Posttranslational modification, protein turnover, chaperones	Ubiquitin-2 like Rad60 SUMO-like;; Ubiquitin family	Small ubiquitin-related modifier (Precursor) GN=smo-1 OS=Caenorhabditis elegans PE=1 SV=1	O	Posttranslational modification, protein turnover, chaperones	small ubiquitin-like modifier-1 [Litopenaeus vannamei]
F01_cb8581_c3/f1p0/1760	--	--	Molecular Function: nucleic acid binding (GO:0003676);; Molecular Function: zinc ion binding (GO:0008270);; Molecular Function: ligase activity (GO:0016874);;	K15685|1.05568e-62|nvi:100115770|E3 ubiquitin-protein ligase Hakai; K15685 E3 ubiquitin-protein ligase Hakai [EC:6.3.2.19] (A)	--	[O]	Posttranslational modification, protein turnover, chaperones	--	--	S	Function unknown	PREDICTED: E3 ubiquitin-protein ligase Hakai [Microplitis demolitor]
F01_cb6294_c5/f1p0/2644	[I]	Lipid transport and metabolism	Cellular Component: mitochondrion (GO:0005739);; Biological Process: fatty acid metabolic process (GO:0006631);; Molecular Function: oxidoreductase activity, acting on the CH-OH group of donors, NAD or NADP as acceptor (GO:0016616);; Biological Process: oxidation-reduction process (GO:0055114);;	K07515|0|tca:662336|trifunctional enzyme subunit alpha, mitochondrial; K07515 enoyl-CoA hydratase / long-chain 3-hydroxyacyl-CoA dehydrogenase [EC:4.2.1.17 1.1.1.211] (A)	ko00062:Fatty acid elongation;ko00071:Fatty acid degradation;ko00280:Valine, leucine and isoleucine degradation;ko00310:Lysine degradation;ko00380:Tryptophan metabolism;ko00410:beta-Alanine metabolism;ko00640:Propanoate metabolism;ko00650:Butanoate metabolism;ko01040:Biosynthesis of unsaturated fatty acids;ko01200:Carbon metabolism;ko01212:Fatty acid metabolism	[I]	Lipid transport and metabolism	3-hydroxyacyl-CoA dehydrogenase, NAD binding domain;; Enoyl-CoA hydratase/isomerase family;; 3-hydroxyacyl-CoA dehydrogenase, C-terminal domain	Probable 3-hydroxyacyl-CoA dehydrogenase B0272.3 GN=B0272.3 OS=Caenorhabditis elegans PE=1 SV=1	I	Lipid transport and metabolism	hypothetical protein YQE_04268, partial [Dendroctonus ponderosae]
F01_cb731_c4/f1p0/3843	--	--	Molecular Function: endopeptidase inhibitor activity (GO:0004866);; Cellular Component: extracellular space (GO:0005615);; Biological Process: negative regulation of endopeptidase activity (GO:0010951);;	--	--	[O]	Posttranslational modification, protein turnover, chaperones	A-macroglobulin complement component;; A-macroglobulin receptor;; Alpha-2-macroglobulin family;; Alpha-2-macroglobulin family N-terminal region;; Alpha-macro-globulin thiol-ester bond-forming region;; Prenyltransferase-like;; MG2 domain	Alpha-2-macroglobulin homolog (Fragments) OS=Pacifastacus leniusculus (Signal crayfish) PE=1 SV=1	S	Function unknown	alpha-2-macroglobulin [Macrobrachium rosenbergii]
F01_cb1807_c35/f1p0/3163	--	--	Molecular Function: oxygen transporter activity (GO:0005344);; Molecular Function: iron ion binding (GO:0005506);; Cellular Component: extracellular region (GO:0005576);; Cellular Component: hemoglobin complex (GO:0005833);; Biological Process: oxygen transport (GO:0015671);; Molecular Function: oxygen binding (GO:0019825);; Molecular Function: heme binding (GO:0020037);;	--	--	[C]	Energy production and conversion	Globin	Globin OS=Nerita albicilla (Ox-palate nerite) PE=1 SV=1	C	Energy production and conversion	hemoglobin [Carcinus maenas]
F01_cb13295_c113618/f1p0/2960	[C]	Energy production and conversion	Molecular Function: oxidoreductase activity, acting on the aldehyde or oxo group of donors, NAD or NADP as acceptor (GO:0016620);; Biological Process: single-organism metabolic process (GO:0044710);;	--	--	[C]	Energy production and conversion	Aldehyde dehydrogenase family	Aldehyde dehydrogenase family 3 comG GN=comG OS=Dictyostelium discoideum (Slime mold) PE=3 SV=1	C	Energy production and conversion	PREDICTED: aldehyde dehydrogenase, dimeric NADP-preferring isoform X2 [Nasonia vitripennis]
F01_cb1896_c246194/f1p0/2094	--	--	Molecular Function: oxidoreductase activity (GO:0016491);; Biological Process: oxidation-reduction process (GO:0055114);;	--	--	--	--	Hemocyanin, copper containing domain;; Hemocyanin, all-alpha domain;; Hemocyanin, ig-like domain;; Common central domain of tyrosinase;; Hemocyanin, ig-like domain	Hemocyanin C chain OS=Panulirus interruptus (California spiny lobster) PE=1 SV=1	S	Function unknown	hemocyanin subunit 1 [Macrobrachium nipponense]
F01_cb8957_c1/f1p0/2164	[T]	Signal transduction mechanisms	Cellular Component: extracellular region (GO:0005576);; Biological Process: lipid metabolic process (GO:0006629);; Molecular Function: hydrolase activity (GO:0016787);;	K05527|2.36839e-29|tca:100142111|bolA-like protein DDB_G0274169; K05527 BolA protein (A)	--	[T]	Signal transduction mechanisms	--	Putative bolA-like protein K11H12.1 GN=K11H12.1 OS=Caenorhabditis elegans PE=3 SV=1	T	Signal transduction mechanisms	PREDICTED: bolA-like protein DDB_G0274169 [Microplitis demolitor]
F01_cb1896_c10286/f1p0/3046	[C]	Energy production and conversion	Molecular Function: oxidoreductase activity, acting on the aldehyde or oxo group of donors, NAD or NADP as acceptor (GO:0016620);; Biological Process: oxidation-reduction process (GO:0055114);;	K00128|0|bfo:BRAFLDRAFT_287353|hypothetical protein; K00128 aldehyde dehydrogenase (NAD+) [EC:1.2.1.3] (A)	ko00010:Glycolysis / Gluconeogenesis;ko00040:Pentose and glucuronate interconversions;ko00053:Ascorbate and aldarate metabolism;ko00071:Fatty acid degradation;ko00280:Valine, leucine and isoleucine degradation;ko00310:Lysine degradation;ko00330:Arginine and proline metabolism;ko00340:Histidine metabolism;ko00380:Tryptophan metabolism;ko00410:beta-Alanine metabolism;ko00561:Glycerolipid metabolism…	[C]	Energy production and conversion	Aldehyde dehydrogenase family;; Protein of unknown function (DUF1487)	Aldehyde dehydrogenase, mitochondrial (Precursor) GN=ALDH2 OS=Leishmania tarentolae (Sauroleishmania tarentolae) PE=1 SV=1	C	Energy production and conversion	hypothetical protein CAPTEDRAFT_177352 [Capitella teleta]
F01_cb6052_c3/f1p1/3021	[A]	RNA processing and modification	Molecular Function: ATP binding (GO:0005524);;	K14399|9.50052e-140|bmor:101736699|protein CLP1 homolog; K14399 polyribonucleotide 5'-hydroxyl-kinase [EC:2.7.1.78] (A)	ko03015:mRNA surveillance pathway	[A]	RNA processing and modification	Molybdopterin guanine dinucleotide synthesis protein B;; Pre-mRNA cleavage complex II protein Clp1;; Pre-mRNA cleavage complex II protein Clp1	Protein CLP1 homolog {ECO:0000255|HAMAP-Rule:MF_03035} GN=cbc OS=Drosophila sechellia (Fruit fly) PE=3 SV=1	A	RNA processing and modification	CLP1-like protein [Zootermopsis nevadensis]
F01_cb1896_c70359/f1p0/2379	--	--	--	--	--	--	--	--	--	S	Function unknown	hypothetical protein OXYTRI_13058 [Oxytricha trifallax]
F01_cb6719_c12/f1p2/2505	--	--	--	K03068|8.10413e-06|dwi:Dwil_GK15922|GK15922 gene product from transcript GK15922-RA; K03068 low density lipoprotein receptor-related protein 5/6 (A)	ko04310:Wnt signaling pathway	[T]	Signal transduction mechanisms	Low-density lipoprotein receptor domain class A	--	--	--	--
F01_cb606_c5/f1p0/5640	--	--	--	--	--	--	--	--	--	S	Function unknown	PREDICTED: PHD finger protein rhinoceros-like isoform X4 [Apis mellifera]
F01_cb7764_c5/f1p0/1518	[O]	Posttranslational modification, protein turnover, chaperones	Molecular Function: DNA binding (GO:0003677);; Molecular Function: acid-amino acid ligase activity (GO:0016881);; Biological Process: primary metabolic process (GO:0044238);; Biological Process: cellular macromolecule metabolic process (GO:0044260);;	K10585|1.73754e-84|bfo:BRAFLDRAFT_115457|hypothetical protein; K10585 ubiquitin-conjugating enzyme E2 Z [EC:6.3.2.19] (A)	ko04120:Ubiquitin mediated proteolysis	[O]	Posttranslational modification, protein turnover, chaperones	Ubiquitin-conjugating enzyme	Probable ubiquitin-conjugating enzyme protein 17 GN=ubc-17 OS=Caenorhabditis elegans PE=3 SV=3	O	Posttranslational modification, protein turnover, chaperones	hypothetical protein BRAFLDRAFT_115457 [Branchiostoma floridae]
F01_cb1896_c67416/f1p0/2157	--	--	Molecular Function: oxidoreductase activity (GO:0016491);; Biological Process: oxidation-reduction process (GO:0055114);;	--	--	--	--	Hemocyanin, ig-like domain;; Hemocyanin, copper containing domain;; Common central domain of tyrosinase;; Hemocyanin, all-alpha domain;; Hemocyanin, copper containing domain	Hemocyanin C chain OS=Panulirus interruptus (California spiny lobster) PE=1 SV=1	S	Function unknown	hemocyanin subunit 1 [Macrobrachium nipponense]
F01_cb1896_c125911/f1p0/1977	--	--	--	--	--	[BD]	--	--	--	S	Function unknown	Tigger transposable element-derived protein 1, partial [Stegodyphus mimosarum]
F01_cb12869_c86624/f1p0/1812	--	--	Molecular Function: oxidoreductase activity (GO:0016491);; Biological Process: oxidation-reduction process (GO:0055114);;	--	--	--	--	Hemocyanin, ig-like domain;; Hemocyanin, copper containing domain;; Hemocyanin, all-alpha domain;; Hemocyanin, copper containing domain	Hemocyanin B chain OS=Panulirus interruptus (California spiny lobster) PE=1 SV=1	S	Function unknown	hemocyanin [Palaemon carinicauda]
F01_cb13295_c54806/f1p0/3465	[RTKL]	--	Molecular Function: myosin light chain kinase activity (GO:0004687);; Molecular Function: ATP binding (GO:0005524);; Biological Process: protein phosphorylation (GO:0006468);;	--	--	[Z]	Cytoskeleton	Immunoglobulin I-set domain;; Protein kinase domain;; Protein tyrosine kinase;; Immunoglobulin domain;; Fibronectin type III domain;; Immunoglobulin domain;; Immunoglobulin domain;; Immunoglobulin V-set domain;; CD80-like C2-set immunoglobulin domain;; Lipopolysaccharide kinase (Kdo/WaaP) family	Twitchin {ECO:0000303|PubMed:7190524} OS=Caenorhabditis elegans PE=1 SV=3	S	Function unknown	projectin [Procambarus clarkii]
F01_cb1896_c457/f4p0/2830	[P]	Inorganic ion transport and metabolism	Biological Process: sulfate assimilation (GO:0000103);; Molecular Function: adenylylsulfate kinase activity (GO:0004020);; Molecular Function: sulfate adenylyltransferase (ATP) activity (GO:0004781);; Molecular Function: ATP binding (GO:0005524);; Biological Process: phosphorylation (GO:0016310);;	K13811|0|tru:101064040|bifunctional 3'-phosphoadenosine 5'-phosphosulfate synthase 1-like; K13811 3'-phosphoadenosine 5'-phosphosulfate synthase [EC:2.7.7.4 2.7.1.25] (A)	ko00230:Purine metabolism;ko00450:Selenocompound metabolism;ko00920:Sulfur metabolism	[F]	Nucleotide transport and metabolism	Adenylylsulphate kinase;; ATP-sulfurylase;; PUA-like domain;; AAA domain	Adenylyl-sulfate kinase OS=Urechis caupo (Innkeeper worm) PE=2 SV=1	P	Inorganic ion transport and metabolism	hypothetical protein CAPTEDRAFT_164782 [Capitella teleta]
F01_cb12869_c322277/f1p0/1719	[G]	Carbohydrate transport and metabolism	Molecular Function: alpha-amylase activity (GO:0004556);; Biological Process: carbohydrate metabolic process (GO:0005975);; Molecular Function: cation binding (GO:0043169);;	K01176|0|mmu:11722|Amy1, Amy-1, Amy1a, C030014B17Rik; amylase 1, salivary (EC:3.2.1.1); K01176 alpha-amylase [EC:3.2.1.1] (A)	ko00500:Starch and sucrose metabolism;ko04973:Carbohydrate digestion and absorption	[G]	Carbohydrate transport and metabolism	Alpha amylase, catalytic domain;; Alpha amylase, C-terminal all-beta domain	--	G	Carbohydrate transport and metabolism	amylase [Litopenaeus vannamei]
F01_cb8903_c5/f1p0/1874	--	--	--	--	--	[TV]	--	Lectin C-type domain	Perlucin-like protein {ECO:0000303|PubMed:21643827} (Precursor) OS=Mytilus galloprovincialis (Mediterranean mussel) PE=1 SV=1	S	Function unknown	C-type lectin [Procambarus clarkii]
F01_cb7521_c1/f2p0/2477	[R]	General function prediction only	Molecular Function: zinc ion binding (GO:0008270);; Molecular Function: transferase activity (GO:0016740);;	K18932|1.14077e-122|tca:657384|palmitoyltransferase ZDHHC5; K18932 palmitoyltransferase [EC:2.3.1.225] (A)	--	[R]	General function prediction only	DHHC palmitoyltransferase	Putative ZDHHC-type palmitoyltransferase 1 GN=DDB_G0276997 OS=Dictyostelium discoideum (Slime mold) PE=3 SV=3	S	Function unknown	PREDICTED: palmitoyltransferase ZDHHC5 isoform X4 [Solenopsis invicta]
F01_cb1896_c1573/f2p0/3522	--	--	--	--	--	--	--	C-terminal duplication domain of Friend of PRMT1	--	--	--	--
F01_cb3323_c1/f1p0/3286	--	--	--	--	--	--	--	--	--	S	Function unknown	FERM and PDZ domain-containing protein 4 [Zootermopsis nevadensis]
F01_cb1896_c56887/f1p0/5243	--	--	--	--	--	[S]	Function unknown	--	Slo-interacting protein 1 GN=Slip1 OS=Drosophila melanogaster (Fruit fly) PE=1 SV=2	S	Function unknown	hypothetical protein TTRE_0000982701, partial [Trichuris trichiura]
F01_cb1896_c25497/f1p0/4462	--	--	--	K11807|1.76938e-51|nve:NEMVE_v1g221254|hypothetical protein; K11807 WD and tetratricopeptide repeats protein 1 (A)	--	[R]	General function prediction only	--	--	S	Function unknown	WD and tetratricopeptide repeats protein 1, partial [Zootermopsis nevadensis]
F01_cb9987_c8/f1p0/1105	--	--	Biological Process: metabolic process (GO:0008152);; Molecular Function: cysteine-type peptidase activity (GO:0008234);;	K01363|9.45291e-94|tca:663066|cathepsin B precursor; K01363 cathepsin B [EC:3.4.22.1] (A)	ko04142:Lysosome	[O]	Posttranslational modification, protein turnover, chaperones	Papain family cysteine protease;; Peptidase family C1 propeptide;; Papain family cysteine protease	Cathepsin B-like cysteine proteinase (Precursor) GN=CATB OS=Schistosoma japonicum (Blood fluke) PE=2 SV=1	O	Posttranslational modification, protein turnover, chaperones	hypothetical protein YQE_03673, partial [Dendroctonus ponderosae]
F01_cb2977_c5/f1p0/3256	--	--	Cellular Component: exocyst (GO:0000145);; Biological Process: exocytosis (GO:0006887);;	K07195|6.47912e-132|phu:Phum_PHUM235440|exocyst complex component, putative; K07195 exocyst complex component 7 (A)	--	[U]	Intracellular trafficking, secretion, and vesicular transport	Exo70 exocyst complex subunit;; Exo70 exocyst complex subunit	Exocyst complex component 7 GN=exo70 OS=Drosophila melanogaster (Fruit fly) PE=1 SV=2	S	Function unknown	exocyst complex component, putative [Pediculus humanus corporis]
F01_cb13295_c57307/f1p0/2870	[P]	Inorganic ion transport and metabolism	Molecular Function: sulfuric ester hydrolase activity (GO:0008484);;	--	--	[R]	General function prediction only	Sulfatase;; Type I phosphodiesterase / nucleotide pyrophosphatase	Arylsulfatase (Precursor) OS=Strongylocentrotus purpuratus (Purple sea urchin) PE=2 SV=1	P	Inorganic ion transport and metabolism	Arylsulfatase B [Zootermopsis nevadensis]
F01_cb843_c5/f2p1/4025	[GEPR]	--	Molecular Function: trehalose transmembrane transporter activity (GO:0015574);; Biological Process: lactose transport (GO:0015767);; Biological Process: maltose transport (GO:0015768);; Biological Process: sucrose transport (GO:0015770);; Biological Process: trehalose transport (GO:0015771);; Cellular Component: plasma membrane part (GO:0044459);;	K14258|7.01475e-79|dme:Dmel_CG8234|Tret1-2; Trehalose transporter 1-2; K14258 facilitated trehalose transporter (A)	--	[R]	General function prediction only	Sugar (and other) transporter;; Major Facilitator Superfamily	Facilitated trehalose transporter Tret1-2 homolog {ECO:0000303|PubMed:20035867} OS=Drosophila melanogaster (Fruit fly) PE=2 SV=1	--	--	PREDICTED: facilitated trehalose transporter Tret1-like isoform X4 [Apis dorsata]
F01_cb1030_c2/f1p0/2737	--	--	Biological Process: negative regulation of apoptotic process (GO:0043066);; Biological Process: positive regulation of programmed cell death (GO:0043068);;	--	--	[T]	Signal transduction mechanisms	Apoptosis regulator proteins, Bcl-2 family	--	U	Intracellular trafficking, secretion, and vesicular transport	Bcl-2-related ovarian killer protein homolog A [Caligus rogercresseyi]
F01_cb369_c0/f1p0/5179	--	--	--	--	--	[O]	Posttranslational modification, protein turnover, chaperones	JAB1/Mov34/MPN/PAD-1 ubiquitin protease	MPN domain-containing protein CG4751 GN=CG4751 OS=Drosophila melanogaster (Fruit fly) PE=1 SV=1	S	Function unknown	MPN domain-containing protein [Zootermopsis nevadensis]
F01_cb13295_c75844/f1p0/2329	--	--	--	--	--	[BD]	--	--	--	S	Function unknown	hypothetical protein M514_23664, partial [Trichuris suis]
F01_cb4789_c12/f1p0/2731	--	--	--	K18418|8.88984e-49|asn:102386136|ERI3; ERI1 exoribonuclease family member 3; K18418 ERI1 exoribonuclease 3 [EC:3.1.-.-] (A)	--	[L]	Replication, recombination and repair	Exonuclease	3&apos;-5&apos; exonuclease eri-1 GN=eri-1 OS=Caenorhabditis elegans PE=1 SV=2	S	Function unknown	hypothetical protein CAPTEDRAFT_225969 [Capitella teleta]
F01_cb4901_c6/f1p0/1096	[H]	Coenzyme transport and metabolism	Molecular Function: porphobilinogen synthase activity (GO:0004655);; Biological Process: porphyrin-containing compound biosynthetic process (GO:0006779);; Molecular Function: metal ion binding (GO:0046872);;	K01698|4.30634e-133|tru:101069135|delta-aminolevulinic acid dehydratase-like; K01698 porphobilinogen synthase [EC:4.2.1.24] (A)	ko00860:Porphyrin and chlorophyll metabolism	[H]	Coenzyme transport and metabolism	Delta-aminolevulinic acid dehydratase	Delta-aminolevulinic acid dehydratase GN=alad OS=Dictyostelium discoideum (Slime mold) PE=3 SV=2	H	Coenzyme transport and metabolism	hypothetical protein DAPPUDRAFT_108708 [Daphnia pulex]
F01_cb11707_c0/f11p0/552	--	--	Cellular Component: membrane (GO:0016020);;	K03968|9.64153e-19|isc:IscW_ISCW017349|NADH:ubiquinone oxidoreductase, NDUFC2/B14.5B subunit, putative (EC:1.6.5.3); K03968 NADH dehydrogenase (ubiquinone) 1 subunit C2 (A)	ko00190:Oxidative phosphorylation	[C]	Energy production and conversion	NADH-ubiquinone oxidoreductase subunit b14.5b (NDUFC2)	--	C	Energy production and conversion	NADH:ubiquinone oxidoreductase, NDUFC2/B14.5B subunit, putative [Ixodes scapularis]
F01_cb593_c51/f1p1/5831	--	--	--	--	--	--	--	Beta defensin	--	S	Function unknown	hypothetical protein H696_05051 [Fonticula alba]
F01_cb8657_c4/f1p1/2421	--	--	--	--	--	[R]	General function prediction only	Casein kinase substrate phosphoprotein PP28	--	S	Function unknown	hypothetical protein YQE_05689, partial [Dendroctonus ponderosae]
F01_cb1896_c249506/f1p0/2095	--	--	Molecular Function: oxidoreductase activity (GO:0016491);; Biological Process: oxidation-reduction process (GO:0055114);;	--	--	--	--	Hemocyanin, copper containing domain;; Hemocyanin, ig-like domain;; Hemocyanin, all-alpha domain	Hemocyanin C chain OS=Panulirus interruptus (California spiny lobster) PE=1 SV=1	S	Function unknown	hemocyanin subunit 1 [Macrobrachium nipponense]
F01_cb11912_c0/f4p0/962	--	--	--	--	--	--	--	Acetyltransferase (GNAT) family	--	S	Function unknown	Protein Bm9852, isoform b [Brugia malayi]
F01_cb1995_c4/f1p0/3649	--	--	Molecular Function: hydrolase activity (GO:0016787);;	K18082|4.49196e-104|mcc:714621|myotubularin-related protein 4-like; K18082 myotubularin-related protein 3/4 [EC:3.1.3.48] (A)	--	[IU]	--	Myotubularin-like phosphatase domain;; FYVE zinc finger;; Myotubularin-like phosphatase domain;; Tyrosine phosphatase family;; Dual specificity phosphatase, catalytic domain	Myotubularin-related protein 3 GN=mtm-3 OS=Caenorhabditis elegans PE=1 SV=2	S	Function unknown	PREDICTED: myotubularin-related protein 4 isoform X1 [Microplitis demolitor]
F01_cb1116_c1/f1p0/4415	--	--	--	--	--	[Z]	Cytoskeleton	--	--	S	Function unknown	hypothetical protein LOTGIDRAFT_199790 [Lottia gigantea]
F01_cb13295_c53054/f1p1/2207	--	--	--	--	--	[R]	General function prediction only	BTB/POZ domain	Uncharacterized protein F47D12.3 GN=F47D12.3 OS=Caenorhabditis elegans PE=4 SV=1	S	Function unknown	hypothetical protein X975_15091, partial [Stegodyphus mimosarum]
F01_cb9616_c1003/f1p0/1275	--	--	Molecular Function: G-protein coupled receptor activity (GO:0004930);; Biological Process: G-protein coupled receptor signaling pathway (GO:0007186);; Biological Process: visual perception (GO:0007601);; Biological Process: phototransduction (GO:0007602);; Molecular Function: photoreceptor activity (GO:0009881);; Cellular Component: integral component of membrane (GO:0016021);; Biological Process…	K04255|2.03975e-113|aag:AaeL_AAEL005621|rhodopsin; K04255 r-opsin (A)	--	[R]	General function prediction only	7 transmembrane receptor (rhodopsin family);; Serpentine type 7TM GPCR chemoreceptor Srsx;; 7 transmembrane receptor (rhodopsin family)	Rhodopsin GN=RHO OS=Procambarus clarkii (Red swamp crayfish) PE=2 SV=1	U	Intracellular trafficking, secretion, and vesicular transport	rhodopsin [Litopenaeus vannamei]
F01_cb5980_c125/f1p0/1640	--	--	Molecular Function: iron ion binding (GO:0005506);; Biological Process: single-organism process (GO:0044699);; Biological Process: regulation of biological quality (GO:0065008);;	--	--	[P]	Inorganic ion transport and metabolism	Ferritin-like domain	--	P	Inorganic ion transport and metabolism	hypothetical ferritin light-chain subunit [Rimicaris exoculata]
F01_cb4551_c2/f1p0/2842	--	--	--	--	--	[S]	Function unknown	Uncharacterized conserved protein (DUF2048);; Alpha/beta hydrolase family	--	S	Function unknown	conserved hypothetical protein [Pediculus humanus corporis]
F01_cb12869_c12502/f1p0/1688	[C]	Energy production and conversion	Molecular Function: cytochrome-c oxidase activity (GO:0004129);; Molecular Function: iron ion binding (GO:0005506);; Cellular Component: mitochondrial inner membrane (GO:0005743);; Biological Process: oxidative phosphorylation (GO:0006119);; Molecular Function: electron carrier activity (GO:0009055);; Biological Process: aerobic respiration (GO:0009060);; Cellular Component: integral component of…	K02256|0|dme:COX1|cytochrome c oxidase subunit I; K02256 cytochrome c oxidase subunit 1 [EC:1.9.3.1] (A)	ko00190:Oxidative phosphorylation	[C]	Energy production and conversion	--	Cytochrome c oxidase subunit 1 GN=mt:CoI OS=Drosophila melanogaster (Fruit fly) PE=2 SV=2	C	Energy production and conversion	cytochrome c oxidase subunit I [Macrobrachium nipponense]
F01_cb3027_c11/f1p0/2949	[R]	General function prediction only	--	K09228|8.54851e-60|cge:103158586|zinc finger protein 239-like; K09228 KRAB domain-containing zinc finger protein (A)	--	[R]	General function prediction only	Zinc-finger double domain;; Zinc finger, C2H2 type;; C2H2-type zinc finger;; C2H2-type zinc finger;; Zinc-finger double-stranded RNA-binding	Krueppel homolog 1 GN=Kr-h1 OS=Drosophila melanogaster (Fruit fly) PE=2 SV=2	S	Function unknown	PREDICTED: zinc finger protein 271-like [Acyrthosiphon pisum]
F01_cb1896_c1987/f2p0/3479	--	--	--	--	--	[A]	RNA processing and modification	PIN domain;; WW domain	--	S	Function unknown	hypothetical protein BRAFLDRAFT_99040 [Branchiostoma floridae]
F01_cb1896_c10717/f1p0/2752	[U]	Intracellular trafficking, secretion, and vesicular transport	Biological Process: intracellular protein transport (GO:0006886);; Biological Process: ER to Golgi vesicle-mediated transport (GO:0006888);; Molecular Function: zinc ion binding (GO:0008270);; Cellular Component: COPII vesicle coat (GO:0030127);;	K14006|0|tca:660122|protein transport protein Sec23A; K14006 protein transport protein SEC23 (A)	ko04141:Protein processing in endoplasmic reticulum	[U]	Intracellular trafficking, secretion, and vesicular transport	Sec23/Sec24 trunk domain;; Sec23/Sec24 helical domain;; Sec23/Sec24 beta-sandwich domain;; Sec23/Sec24 zinc finger;; Gelsolin repeat	Protein transport protein SEC23 GN=sec23 OS=Dictyostelium discoideum (Slime mold) PE=3 SV=2	U	Intracellular trafficking, secretion, and vesicular transport	PREDICTED: protein transport protein Sec23A isoform X2 [Tribolium castaneum]
F01_cb1896_c1474/f1p1/2487	[E]	Amino acid transport and metabolism	--	K01303|2.98232e-93|acs:100567769|apeh; acylaminoacyl-peptide hydrolase; K01303 acylaminoacyl-peptidase [EC:3.4.19.1] (A)	--	[O]	Posttranslational modification, protein turnover, chaperones	WD40-like Beta Propeller Repeat;; Prolyl oligopeptidase family	Dipeptidyl-peptidase 4 (Precursor) GN=DPP OS=Giardia intestinalis (Giardia lamblia) PE=1 SV=1	E	Amino acid transport and metabolism	hypothetical protein BRAFLDRAFT_210907 [Branchiostoma floridae]
F01_cb1913_c7/f1p0/3171	--	--	--	K17586|3.53316e-32|gga:426102|PHRF1; PHD and ring finger domains 1; K17586 PHD and RING finger domain-containing protein 1 (A)	--	[R]	General function prediction only	PHD-finger;; Ring finger domain;; Zinc finger, C3HC4 type (RING finger)	--	S	Function unknown	hypothetical protein L798_05321, partial [Zootermopsis nevadensis]
F01_cb5902_c10/f1p1/3019	--	--	--	K03767|6.22519e-07|phd:102325191|peptidyl-prolyl cis-trans isomerase A-like; K03767 peptidyl-prolyl cis-trans isomerase A (cyclophilin A) [EC:5.2.1.8] (A)	--	[O]	Posttranslational modification, protein turnover, chaperones	Cyclophilin type peptidyl-prolyl cis-trans isomerase/CLD	Peptidyl-prolyl cis-trans isomerase OS=Hemicentrotus pulcherrimus (Sea urchin) PE=2 SV=1	O	Posttranslational modification, protein turnover, chaperones	Peptidyl-prolyl cis-trans isomerase, mitochondrial [Lepeophtheirus salmonis]
F01_cb12422_c2/f1p0/1706	--	--	--	--	--	[MW]	--	Sulfotransferase family	--	S	Function unknown	hypothetical protein L798_11642, partial [Zootermopsis nevadensis]
F01_cb13295_c53711/f1p0/2809	[J]	Translation, ribosomal structure and biogenesis	Biological Process: RNA methylation (GO:0001510);; Molecular Function: methyltransferase activity (GO:0008168);; Biological Process: cell division (GO:0051301);;	K14864|1.15458e-31|pbi:103049487|putative tRNA (cytidine(32)/guanosine(34)-2'-O)-methyltransferase-like; K14864 tRNA (cytidine32/guanosine34-2'-O)-methyltransferase [EC:2.1.1.205] (A)	--	[DR]	--	FtsJ-like methyltransferase	Putative tRNA (cytidine(32)/guanosine(34)-2&apos;-O)-methyltransferase {ECO:0000255|HAMAP-Rule:MF_03162} GN=fsjA OS=Dictyostelium discoideum (Slime mold) PE=3 SV=1	J	Translation, ribosomal structure and biogenesis	putative ribosomal RNA methyltransferase 1, partial [Stegodyphus mimosarum]
F01_cb4591_c8/f1p2/2573	--	--	Molecular Function: transferase activity (GO:0016740);;	K00728|0|tca:662234|protein O-mannosyl-transferase 2; K00728 dolichyl-phosphate-mannose-protein mannosyltransferase [EC:2.4.1.109] (A)	ko00514:Other types of O-glycan biosynthesis	[O]	Posttranslational modification, protein turnover, chaperones	Dolichyl-phosphate-mannose-protein mannosyltransferase;; MIR domain	Protein O-mannosyl-transferase 2 OS=Drosophila pseudoobscura pseudoobscura (Fruit fly) PE=3 SV=1	O	Posttranslational modification, protein turnover, chaperones	Protein O-mannosyl-transferase 2 [Zootermopsis nevadensis]
F01_cb8260_c1/f1p0/2184	[LKJ]	--	Molecular Function: helicase activity (GO:0004386);; Molecular Function: organic cyclic compound binding (GO:0097159);; Molecular Function: heterocyclic compound binding (GO:1901363);;	K14810|1.75658e-96|tca:655034|probable ATP-dependent RNA helicase DDX56; K14810 ATP-dependent RNA helicase DDX56/DBP9 [EC:3.6.4.13] (A)	--	[A]	RNA processing and modification	DEAD/DEAH box helicase;; Type III restriction enzyme, res subunit;; Helicase conserved C-terminal domain	Probable ATP-dependent RNA helicase ddx56 GN=ddx56 OS=Dictyostelium discoideum (Slime mold) PE=3 SV=1	L	Replication, recombination and repair	hypothetical protein CAPTEDRAFT_150704 [Capitella teleta]
F01_cb1896_c51289/f1p1/3279	[Z]	Cytoskeleton	Molecular Function: motor activity (GO:0003774);; Molecular Function: actin binding (GO:0003779);; Molecular Function: ATP binding (GO:0005524);; Cellular Component: myosin complex (GO:0016459);;	K10352|0|aga:AgaP_AGAP010147|AGAP010147-PA; K10352 myosin heavy chain (A)	--	[Z]	Cytoskeleton	Myosin tail;; Myosin tail	Myosin heavy chain, muscle GN=Mhc OS=Drosophila melanogaster (Fruit fly) PE=1 SV=4	Z	Cytoskeleton	slow muscle myosin S1 heavy chain [Homarus americanus]
F01_cb1896_c149067/f1p1/3563	--	--	Cellular Component: muscle thin filament tropomyosin (GO:0005862);; Biological Process: muscle contraction (GO:0006936);; Biological Process: heart development (GO:0007507);; Biological Process: regulation of lamellipodium assembly (GO:0010591);; Cellular Component: sarcoplasmic reticulum (GO:0016529);; Cellular Component: filamentous actin (GO:0031941);; Biological Process: pole plasm oskar mRNA…	K10373|1.2121e-69|dan:Dana_GF11453|GF11453 gene product from transcript GF11453-RA; K10373 tropomyosin 1 (A)	--	[Z]	Cytoskeleton	Tropomyosin;; Tropomyosin like	Tropomyosin-1, isoforms 9A/A/B GN=Tm1 OS=Drosophila melanogaster (Fruit fly) PE=2 SV=2	Z	Cytoskeleton	PREDICTED: tropomyosin-1, isoforms 9A/A/B isoform X14 [Solenopsis invicta]
F01_cb5516_c8/f1p0/1557	[J]	Translation, ribosomal structure and biogenesis	Molecular Function: translation elongation factor activity (GO:0003746);; Molecular Function: GTPase activity (GO:0003924);; Molecular Function: GTP binding (GO:0005525);; Cellular Component: cytoplasm (GO:0005737);; Biological Process: GTP catabolic process (GO:0006184);; Biological Process: translational elongation (GO:0006414);;	K03231|0|bfo:BRAFLDRAFT_58879|hypothetical protein; K03231 elongation factor 1-alpha (A)	ko03013:RNA transport	[J]	Translation, ribosomal structure and biogenesis	Elongation factor Tu GTP binding domain;; Elongation factor Tu C-terminal domain;; Elongation factor Tu domain 2	Elongation factor 1-alpha 2 GN=Ef1alpha100E OS=Drosophila melanogaster (Fruit fly) PE=2 SV=2	J	Translation, ribosomal structure and biogenesis	elongation factor 1-alpha [Upogebia major]
F01_cb6262_c1/f1p0/1908	[J]	Translation, ribosomal structure and biogenesis	Biological Process: rRNA modification (GO:0000154);; Molecular Function: rRNA methyltransferase activity (GO:0008649);; Molecular Function: site-specific DNA-methyltransferase (adenine-specific) activity (GO:0009007);; Biological Process: methylation (GO:0032259);;	--	--	[J]	Translation, ribosomal structure and biogenesis	Methyltransferase domain;; Methyltransferase small domain;; Ribosomal protein L11 methyltransferase (PrmA);; Putative RNA methylase family UPF0020;; Methyltransferase domain;; Methyltransferase domain;; Conserved hypothetical protein 95;; RNA cap guanine-N2 methyltransferase	SOSS complex subunit C homolog GN=GF23665 OS=Drosophila ananassae (Fruit fly) PE=3 SV=1	J	Translation, ribosomal structure and biogenesis	PREDICTED: methyltransferase-like protein 5-like isoform X1 [Aplysia californica]
F01_cb3638_c4/f1p0/7274	--	--	--	K17701|0|tca:660473|signal-induced proliferation-associated 1-like protein 2; K17701 signal-induced proliferation-associated 1 like protein 1 (A)	--	[T]	Signal transduction mechanisms	Rap/ran-GAP;; PDZ domain (Also known as DHR or GLGF)	GTPase-activating protein DDB_G0291510 GN=DDB_G0291510 OS=Dictyostelium discoideum (Slime mold) PE=3 SV=1	S	Function unknown	PREDICTED: signal-induced proliferation-associated 1-like protein 2 isoform X2 [Tribolium castaneum]
F01_cb5253_c2/f1p0/3104	--	--	--	--	--	[O]	Posttranslational modification, protein turnover, chaperones	Ring finger domain;; Zinc finger, C3HC4 type (RING finger);; Zinc finger, C3HC4 type (RING finger);; Zinc finger, C3HC4 type (RING finger)	--	O	Posttranslational modification, protein turnover, chaperones	RING finger protein 145 [Zootermopsis nevadensis]
F01_cb3955_c1/f1p0/3344	[E]	Amino acid transport and metabolism	--	K01425|0|nvi:100117430|glutaminase liver isoform, mitochondrial; K01425 glutaminase [EC:3.5.1.2] (A)	ko00250:Alanine, aspartate and glutamate metabolism;ko00330:Arginine and proline metabolism;ko00471:D-Glutamine and D-glutamate metabolism	[E]	Amino acid transport and metabolism	Glutaminase;; Ankyrin repeats (3 copies);; Ankyrin repeat;; Ankyrin repeat;; Ankyrin repeats (many copies)	Putative glutaminase 3 GN=glna-3 OS=Caenorhabditis elegans PE=3 SV=2	E	Amino acid transport and metabolism	PREDICTED: glutaminase kidney isoform, mitochondrial isoform X4 [Harpegnathos saltator]
F01_cb2598_c0/f4p0/2476	--	--	--	--	--	--	--	--	--	S	Function unknown	conserved hypothetical protein [Riptortus pedestris]
F01_cb447_c15/f1p0/3956	[C]	Energy production and conversion	Molecular Function: taurine:sodium symporter activity (GO:0005369);; Molecular Function: L-aspartate transmembrane transporter activity (GO:0015183);; Molecular Function: anion:cation symporter activity (GO:0015296);; Biological Process: taurine transport (GO:0015734);; Cellular Component: membrane (GO:0016020);;	--	--	[E]	Amino acid transport and metabolism	Sodium:dicarboxylate symporter family;; Sodium:dicarboxylate symporter family;; Sodium:dicarboxylate symporter family	Putative sodium-dependent excitatory amino acid transporter glt-6 GN=glt-6 OS=Caenorhabditis elegans PE=3 SV=3	C	Energy production and conversion	PREDICTED: excitatory amino acid transporter-like, partial [Megachile rotundata]
F01_cb12869_c10855/f4p0/1292	--	--	Cellular Component: extracellular region (GO:0005576);; Biological Process: proteolysis (GO:0006508);; Molecular Function: cysteine-type peptidase activity (GO:0008234);; Biological Process: collagen catabolic process (GO:0030574);;	K01365|7.83778e-113|aag:AaeL_AAEL002833|cathepsin l; K01365 cathepsin L [EC:3.4.22.15] (A)	ko04142:Lysosome;ko04145:Phagosome	[O]	Posttranslational modification, protein turnover, chaperones	Papain family cysteine protease;; Cathepsin propeptide inhibitor domain (I29)	Digestive cysteine proteinase 2 (Precursor) GN=LCP2 OS=Homarus americanus (American lobster) PE=2 SV=1	O	Posttranslational modification, protein turnover, chaperones	cathepsin L [Palaemon carinicauda]
F01_cb13295_c107545/f1p0/2244	[E]	Amino acid transport and metabolism	Biological Process: cellular amino acid metabolic process (GO:0006520);; Molecular Function: oxidoreductase activity (GO:0016491);; Biological Process: oxidation-reduction process (GO:0055114);;	K00261|0|nvi:100123602|glutamate dehydrogenase, mitochondrial; K00261 glutamate dehydrogenase (NAD(P)+) [EC:1.4.1.3] (A)	ko00250:Alanine, aspartate and glutamate metabolism;ko00330:Arginine and proline metabolism;ko00471:D-Glutamine and D-glutamate metabolism;ko00910:Nitrogen metabolism	[E]	Amino acid transport and metabolism	Glutamate/Leucine/Phenylalanine/Valine dehydrogenase;; Glu/Leu/Phe/Val dehydrogenase, dimerisation domain	Glutamate dehydrogenase, mitochondrial (Precursor) GN=Gdh OS=Drosophila melanogaster (Fruit fly) PE=1 SV=2	E	Amino acid transport and metabolism	glutamate dehydrogenase [Fenneropenaeus chinensis]
F01_cb1896_c54855/f1p0/3390	--	--	Molecular Function: microfilament motor activity (GO:0000146);; Biological Process: cytokinesis (GO:0000910);; Biological Process: establishment of planar polarity (GO:0001736);; Molecular Function: actin binding (GO:0003779);; Molecular Function: ATP binding (GO:0005524);; Cellular Component: polytene chromosome puff (GO:0005703);; Cellular Component: striated muscle myosin thick filament (GO:00…	K17751|0|dmo:Dmoj_GI17055|GI17055 gene product from transcript GI17055-RA; K17751 myosin heavy chain 6/7 (A)	--	[Z]	Cytoskeleton	Myosin tail	Myosin heavy chain, muscle GN=Mhc OS=Drosophila melanogaster (Fruit fly) PE=1 SV=4	Z	Cytoskeleton	myosin heavy chain type 2 [Penaeus monodon]
F01_cb12869_c211711/f6p1/583	--	--	--	--	--	--	--	Chitin binding Peritrophin-A domain	--	S	Function unknown	ENSANGP00000021035-like [Litopenaeus vannamei]
F01_cb4169_c12/f1p1/2843	[GEPR]	--	Molecular Function: transmembrane transporter activity (GO:0022857);; Biological Process: positive regulation of JAK-STAT cascade (GO:0046427);;	--	--	[R]	General function prediction only	Sugar (and other) transporter;; Major Facilitator Superfamily	Facilitated trehalose transporter Tret1 {ECO:0000303|PubMed:20035867} OS=Apis mellifera ligustica (Common honeybee) PE=1 SV=1	G	Carbohydrate transport and metabolism	GJ13982 [Drosophila virilis]
F01_cb6602_c1/f4p0/2636	--	--	--	--	--	--	--	Autophagy protein Atg8 ubiquitin like	--	--	--	--
F01_cb2004_c2/f1p0/4193	--	--	--	K15169|8.01819e-28|ame:725023|MED26, GB11989; mediator of RNA polymerase II transcription subunit 26; K15169 mediator of RNA polymerase II transcription subunit 26 (A)	--	[K]	Transcription	TFIIS helical bundle-like domain	Mediator of RNA polymerase II transcription subunit 26 GN=MED26 OS=Drosophila melanogaster (Fruit fly) PE=1 SV=2	K	Transcription	PREDICTED: uncharacterized protein LOC100869589 isoform 2 [Apis florea]
F01_cb4793_c31/f1p0/2573	--	--	--	--	--	--	--	Insect cuticle protein	Larval cuticle protein LCP-17 (Precursor) GN=LCP17 OS=Bombyx mori (Silk moth) PE=2 SV=1	--	--	hypothetical protein L798_13136 [Zootermopsis nevadensis]
F01_cb1896_c242605/f1p0/2535	--	--	Molecular Function: monooxygenase activity (GO:0004497);; Molecular Function: protein domain specific binding (GO:0019904);;	K16197|8.25788e-75|ame:102655329|14-3-3 protein zeta-like; K16197 14-3-3 protein beta/theta/zeta (A)	ko04391:Hippo signaling pathway - fly	[O]	Posttranslational modification, protein turnover, chaperones	14-3-3 protein	14-3-3 protein zeta GN=14-3-3zeta OS=Bombyx mori (Silk moth) PE=2 SV=2	T	Signal transduction mechanisms	14-3-3-like protein [Eriocheir sinensis]
F01_cb8001_c0/f3p0/2280	[ER]	--	--	K18914|3.96287e-175|xla:495142|fdxr; ferredoxin reductase (EC:1.18.1.2); K18914 adrenodoxin-NADP+ reductase [EC:1.18.1.6] (A)	--	[F]	Nucleotide transport and metabolism	Pyridine nucleotide-disulphide oxidoreductase	NADPH:adrenodoxin oxidoreductase, mitochondrial (Precursor) GN=dare OS=Drosophila melanogaster (Fruit fly) PE=2 SV=1	E	Amino acid transport and metabolism	hypothetical protein LOTGIDRAFT_229321 [Lottia gigantea]
F01_cb9839_c13/f1p0/1780	--	--	Biological Process: defense response (GO:0006952);; Molecular Function: carbohydrate binding (GO:0030246);;	--	--	[TV]	--	Lectin C-type domain	Perlucin-like protein {ECO:0000303|PubMed:21643827} (Precursor) OS=Mytilus galloprovincialis (Mediterranean mussel) PE=1 SV=1	U	Intracellular trafficking, secretion, and vesicular transport	lectin-galC1 [Drosophila yakuba]
F01_cb4155_c1/f1p0/3022	[K]	Transcription	--	K11417|1.18645e-136|nvi:100120550|NAD-dependent protein deacetylase sirtuin-7; K11417 NAD-dependent deacetylase sirtuin 7 [EC:3.5.1.-] (A)	--	[BK]	--	Sir2 family	NAD-dependent protein deacetylase Sirt7 GN=Sirt7 OS=Drosophila melanogaster (Fruit fly) PE=1 SV=2	K	Transcription	NAD-dependent deacetylase sirtuin-7 [Zootermopsis nevadensis]
F01_cb8817_c2/f1p0/1923	--	--	--	K10314|2.94966e-146|tca:658962|uncharacterized LOC658962; K10314 F-box protein 39 (A)	--	[R]	General function prediction only	F-box domain;; F-box-like	--	S	Function unknown	hypothetical protein L798_10119 [Zootermopsis nevadensis]
F01_cb13295_c71013/f2p1/3357	[C]	Energy production and conversion	Molecular Function: phosphoenolpyruvate carboxykinase (GTP) activity (GO:0004613);; Molecular Function: GTP binding (GO:0005525);; Cellular Component: mitochondrion (GO:0005739);; Biological Process: gluconeogenesis (GO:0006094);; Molecular Function: kinase activity (GO:0016301);; Biological Process: phosphorylation (GO:0016310);;	K01596|0|mde:101888799|phosphoenolpyruvate carboxykinase [GTP]-like; K01596 phosphoenolpyruvate carboxykinase (GTP) [EC:4.1.1.32] (A)	ko00010:Glycolysis / Gluconeogenesis;ko00020:Citrate cycle (TCA cycle);ko00620:Pyruvate metabolism;ko04068:FoxO signaling pathway	[C]	Energy production and conversion	Phosphoenolpyruvate carboxykinase;; Phosphoenolpyruvate carboxykinase;; Phosphoenolpyruvate carboxykinase	Phosphoenolpyruvate carboxykinase [GTP] GN=Pepck OS=Drosophila melanogaster (Fruit fly) PE=2 SV=2	C	Energy production and conversion	Phosphoenolpyruvate carboxykinase [Nephrops norvegicus]
F01_cb5363_c3/f1p0/1349	--	--	--	--	--	[S]	Function unknown	Rgp1	--	U	Intracellular trafficking, secretion, and vesicular transport	Retrograde Golgi transport protein RGP1-like protein [Zootermopsis nevadensis]
F01_cb1896_c99958/f1p1/3417	--	--	--	--	--	--	--	--	--	S	Function unknown	PREDICTED: uncharacterized protein LOC103511993 [Diaphorina citri]
F01_cb2504_c45/f1p0/2645	[Z]	Cytoskeleton	--	--	--	[Z]	Cytoskeleton	Calponin family repeat;; Calponin homology (CH) domain	Myophilin OS=Echinococcus granulosus (Hydatid tapeworm) PE=2 SV=1	Z	Cytoskeleton	hypothetical protein DAPPUDRAFT_92219 [Daphnia pulex]
F01_cb12869_c212720/f1p0/482	--	--	--	--	--	--	--	Insect cuticle protein	Pro-resilin (Precursor) GN=resilin OS=Drosophila melanogaster (Fruit fly) PE=1 SV=1	--	--	BCS-1 [Amphibalanus amphitrite]
F01_cb8816_c13/f8p1/1160	[IQR]	--	Molecular Function: oxidoreductase activity (GO:0016491);;	--	--	[I]	Lipid transport and metabolism	short chain dehydrogenase;; Enoyl-(Acyl carrier protein) reductase;; KR domain;; NAD dependent epimerase/dehydratase family	3-hydroxyacyl-CoA dehydrogenase type-2 GN=scu OS=Drosophila melanogaster (Fruit fly) PE=1 SV=1	S	Function unknown	GH12482 [Drosophila grimshawi]
F01_cb1896_c2289/f2p0/3200	[R]	General function prediction only	--	K09228|2.17603e-35|ola:101169973|zinc finger protein Xfin-like; K09228 KRAB domain-containing zinc finger protein (A)	--	[R]	General function prediction only	Zinc finger, C2H2 type;; Zinc-finger double domain;; C2H2-type zinc finger;; Drought induced 19 protein (Di19), zinc-binding;; TRAF-type zinc finger	Chorion transcription factor Cf2 GN=Cf2 OS=Drosophila melanogaster (Fruit fly) PE=2 SV=3	S	Function unknown	PREDICTED: zinc finger protein 227-like [Acyrthosiphon pisum]
F01_cb6622_c2/f1p1/2312	[GEPR]	--	Cellular Component: plasma membrane (GO:0005886);; Biological Process: disaccharide transport (GO:0015766);; Molecular Function: substrate-specific transmembrane transporter activity (GO:0022891);; Cellular Component: membrane part (GO:0044425);;	--	--	[R]	General function prediction only	Sugar (and other) transporter;; Major Facilitator Superfamily;; Sugar (and other) transporter	Facilitated trehalose transporter Tret1 {ECO:0000303|PubMed:20035867} OS=Apis mellifera ligustica (Common honeybee) PE=1 SV=1	G	Carbohydrate transport and metabolism	sugar transporter-like protein [Nasonia vitripennis]
F01_cb9692_c3/f1p0/1410	[J]	Translation, ribosomal structure and biogenesis	Molecular Function: structural constituent of ribosome (GO:0003735);; Cellular Component: ribosome (GO:0005840);; Biological Process: translation (GO:0006412);;	K02870|3.38349e-71|aqu:100631934|60S ribosomal protein L12-like; K02870 large subunit ribosomal protein L12e (A)	ko03010:Ribosome	[J]	Translation, ribosomal structure and biogenesis	Ribosomal protein L11, N-terminal domain;; Ribosomal protein L11, RNA binding domain	60S ribosomal protein L12 GN=rpl-12 OS=Caenorhabditis elegans PE=3 SV=1	J	Translation, ribosomal structure and biogenesis	PREDICTED: 60S ribosomal protein L12-like [Amphimedon queenslandica]
F01_cb13295_c67590/f1p0/2582	--	--	--	--	--	--	--	--	--	S	Function unknown	PiggyBac transposable element-derived protein 4 [Harpegnathos saltator]
F01_cb1896_c477/f3p0/2034	[GEPR]	--	Biological Process: transport (GO:0006810);; Biological Process: single-organism process (GO:0044699);;	K08211|2.12128e-107|isc:IscW_ISCW006472|sugar transporter, putative (EC:1.3.1.74); K08211 MFS transporter, OCT family, solute carrier family 22 (organic cation transporter), member 15 (A)	--	[R]	General function prediction only	Sugar (and other) transporter;; Major Facilitator Superfamily	Organic cation transporter protein GN=Orct OS=Drosophila melanogaster (Fruit fly) PE=1 SV=1	G	Carbohydrate transport and metabolism	hypothetical protein CAPTEDRAFT_127727 [Capitella teleta]
F01_cb1896_c166326/f3p0/2023	--	--	--	--	--	[TV]	--	Lectin C-type domain	Perlucin-like protein {ECO:0000303|PubMed:21643827} (Precursor) OS=Mytilus galloprovincialis (Mediterranean mussel) PE=1 SV=1	S	Function unknown	predicted protein [Nematostella vectensis]
F01_cb1896_c62680/f1p0/2205	--	--	--	--	--	--	--	--	--	S	Function unknown	UNKNOWN [Stylonychia lemnae]
F01_cb6740_c6/f1p0/1367	--	--	Cellular Component: integral component of membrane (GO:0016021);;	--	--	[TU]	--	Membrane-associating domain	Synaptogyrin homolog 1 GN=sng-1 OS=Caenorhabditis elegans PE=2 SV=1	U	Intracellular trafficking, secretion, and vesicular transport	PREDICTED: synaptogyrin-2 [Camponotus floridanus]
F01_cb13295_c16103/f3p3/2229	--	--	Molecular Function: oxidoreductase activity (GO:0016491);; Biological Process: oxidation-reduction process (GO:0055114);;	--	--	--	--	Hemocyanin, copper containing domain;; Hemocyanin, all-alpha domain;; Hemocyanin, ig-like domain;; Hemocyanin, copper containing domain;; Hemocyanin, ig-like domain	Hemocyanin C chain OS=Panulirus interruptus (California spiny lobster) PE=1 SV=1	S	Function unknown	hemocyanin subunit 1 [Macrobrachium nipponense]
F01_cb5007_c0/f41p1/2938	--	--	--	--	--	--	--	Insect cuticle protein	--	--	--	--
F01_cb8681_c8/f1p2/1870	[G]	Carbohydrate transport and metabolism	Molecular Function: hydrolase activity, hydrolyzing O-glycosyl compounds (GO:0004553);; Biological Process: metabolic process (GO:0008152);;	K12373|2.8056e-86|tup:102482518|HEXB; hexosaminidase B (beta polypeptide); K12373 hexosaminidase [EC:3.2.1.52] (A)	ko00511:Other glycan degradation;ko00520:Amino sugar and nucleotide sugar metabolism;ko00531:Glycosaminoglycan degradation;ko00603:Glycosphingolipid biosynthesis - globo series;ko00604:Glycosphingolipid biosynthesis - ganglio series;ko04142:Lysosome	[G]	Carbohydrate transport and metabolism	Glycosyl hydrolase family 20, catalytic domain;; Glycosyl hydrolase family 20, catalytic domain;; beta-acetyl hexosaminidase like	Beta-hexosaminidase A (Precursor) GN=hex-1 OS=Caenorhabditis elegans PE=1 SV=1	G	Carbohydrate transport and metabolism	beta-hexosaminidase beta chain precursor, putative [Pediculus humanus corporis]
F01_cb4586_c0/f6p0/3278	[R]	General function prediction only	Molecular Function: neurotransmitter transporter activity (GO:0005326);; Biological Process: transport (GO:0006810);; Molecular Function: solute:cation symporter activity (GO:0015294);; Cellular Component: membrane (GO:0016020);;	K05038|0|phu:Phum_PHUM294590|sodium-dependent nutrient amino acid transporter, putative; K05038 solute carrier family 6 (neurotransmitter transporter, amino acid) member 5/7/9/14 (A)	--	[T]	Signal transduction mechanisms	Sodium:neurotransmitter symporter family	Sodium-dependent nutrient amino acid transporter 1 {ECO:0000250|UniProtKB:Q9W4C5} OS=Drosophila willistoni (Fruit fly) PE=3 SV=1	P	Inorganic ion transport and metabolism	hypothetical protein DAPPUDRAFT_315258 [Daphnia pulex]
F01_cb13295_c18700/f2p0/2138	--	--	Cellular Component: extracellular region (GO:0005576);; Biological Process: transport (GO:0006810);; Molecular Function: oxidoreductase activity (GO:0016491);; Biological Process: oxidation-reduction process (GO:0055114);;	--	--	--	--	Hemocyanin, copper containing domain;; Hemocyanin, ig-like domain;; Hemocyanin, all-alpha domain	Hemocyanin B chain OS=Panulirus interruptus (California spiny lobster) PE=1 SV=1	S	Function unknown	hemocyanin [Macrobrachium nipponense]
F01_cb3113_c5/f1p1/3270	--	--	--	--	--	[I]	Lipid transport and metabolism	Inositol phospholipid synthesis and fat-storage-inducing TM	FIT family protein CG10671 GN=CG10671 OS=Drosophila melanogaster (Fruit fly) PE=1 SV=1	S	Function unknown	FIT family protein [Zootermopsis nevadensis]
F01_cb10699_c10/f1p1/1618	--	--	--	--	--	--	--	--	--	S	Function unknown	GH11591 [Drosophila grimshawi]
F01_cb580_c6/f1p0/2506	--	--	--	--	--	[K]	Transcription	PWWP domain;; NAD binding domain of 6-phosphogluconate dehydrogenase;; NADP oxidoreductase coenzyme F420-dependent	Putative oxidoreductase GLYR1 homolog GN=AGAP009949 OS=Anopheles gambiae (African malaria mosquito) PE=3 SV=5	I	Lipid transport and metabolism	Nuclear protein NP60-like protein [Harpegnathos saltator]
F01_cb5698_c6/f1p1/4001	--	--	--	K11593|9.99415e-117|aqu:100632033|protein argonaute-2-like; K11593 eukaryotic translation initiation factor 2C (A)	--	[J]	Translation, ribosomal structure and biogenesis	PAZ domain;; Domain of unknown function (DUF1785);; Piwi domain;; Piwi domain;; Piwi domain	Putative protein tag-76 GN=tag-76 OS=Caenorhabditis elegans PE=3 SV=2	J	Translation, ribosomal structure and biogenesis	argonaute 2 [Marsupenaeus japonicus]
F01_cb5755_c11/f1p0/1948	--	--	Molecular Function: DNA binding (GO:0003677);; Molecular Function: zinc ion binding (GO:0008270);;	--	--	[R]	General function prediction only	A20-like zinc finger;; AN1-like Zinc finger	--	S	Function unknown	PREDICTED: AN1-type zinc finger protein 6 [Tribolium castaneum]
F01_cb10278_c1/f4p0/972	--	--	--	--	--	[R]	General function prediction only	Eukaryotic protein of unknown function (DUF846)	Uncharacterized Golgi apparatus membrane protein-like protein CG5021 GN=CG5021 OS=Drosophila melanogaster (Fruit fly) PE=2 SV=2	U	Intracellular trafficking, secretion, and vesicular transport	PREDICTED: uncharacterized FAM18-like protein CG5021-like [Bombus terrestris]
F01_cb12945_c0/f1p0/1714	--	--	Biological Process: cell cycle (GO:0007049);;	K10151|4.11415e-09|ame:413183|CycD, GB14028; cyclin D; K10151 cyclin D2 (A)	ko04068:FoxO signaling pathway;ko04310:Wnt signaling pathway;ko04630:Jak-STAT signaling pathway	[D]	Cell cycle control, cell division, chromosome partitioning	--	--	D	Cell cycle control, cell division, chromosome partitioning	G1/S-specific cyclin-D3 [Camponotus floridanus]
F01_cb4286_c0/f3p0/3373	[RTKL]	--	Molecular Function: protein tyrosine kinase activity (GO:0004713);; Molecular Function: signal transducer activity (GO:0004871);; Molecular Function: ATP binding (GO:0005524);; Biological Process: protein phosphorylation (GO:0006468);; Biological Process: signal transduction (GO:0007165);; Molecular Function: protein dimerization activity (GO:0046983);;	K08892|0|api:100160433|tyrosine-protein kinase Src42A; K08892 fyn-related kinase [EC:2.7.10.2] (A)	--	[T]	Signal transduction mechanisms	Protein tyrosine kinase;; Protein kinase domain;; SH2 domain;; SH3 domain;; Variant SH3 domain;; Variant SH3 domain	Tyrosine-protein kinase Src42A GN=Src42A OS=Drosophila melanogaster (Fruit fly) PE=2 SV=1	T	Signal transduction mechanisms	PREDICTED: tyrosine-protein kinase Src42A [Acyrthosiphon pisum]
F01_cb4239_c8/f1p0/3159	[S]	Function unknown	--	--	--	[S]	Function unknown	AMMECR1	Uncharacterized protein CG5902 GN=CG5902 OS=Drosophila melanogaster (Fruit fly) PE=2 SV=1	S	Function unknown	hypothetical protein YQE_11178, partial [Dendroctonus ponderosae]
F01_cb1896_c1634/f1p1/2542	[O]	Posttranslational modification, protein turnover, chaperones	--	--	--	[V]	Defense mechanisms	Serpin (serine protease inhibitor)	Serine protease inhibitor {ECO:0000312|EMBL:AAT35220.1} (Precursor) OS=Cyanea capillata (Lion&apos;s mane jellyfish) PE=1 SV=1	O	Posttranslational modification, protein turnover, chaperones	serine proteinase inhibitor 7 [Litopenaeus vannamei]
F01_cb1822_c3/f3p0/3320	[UR]	--	Biological Process: cell communication (GO:0007154);; Molecular Function: phosphatidylinositol binding (GO:0035091);;	K17917|2.80958e-115|ame:725492|GB18337; sorting nexin-2-like; K17917 sorting nexin-1/2 (A)	--	[U]	Intracellular trafficking, secretion, and vesicular transport	Vps5 C terminal like;; WASP-binding domain of Sorting nexin protein;; PX domain	--	U	Intracellular trafficking, secretion, and vesicular transport	Sorting nexin-2 [Zootermopsis nevadensis]
F01_cb2236_c4/f1p0/4154	--	--	--	--	--	[S]	Function unknown	--	UPF0505 protein CG8202 GN=CG8202 OS=Drosophila melanogaster (Fruit fly) PE=2 SV=3	S	Function unknown	hypothetical protein LOTGIDRAFT_195736 [Lottia gigantea]
F01_cb3757_c7/f1p0/3272	--	--	--	K09542|3.55178e-11|tca:657196|protein lethal(2)essential for life; K09542 crystallin, alpha B (A)	ko04141:Protein processing in endoplasmic reticulum	[O]	Posttranslational modification, protein turnover, chaperones	Hsp20/alpha crystallin family;; Hsp20/alpha crystallin family	Heat shock protein 22 GN=Hsp22 OS=Drosophila melanogaster (Fruit fly) PE=1 SV=4	O	Posttranslational modification, protein turnover, chaperones	heat shock protein 21 [Macrobrachium rosenbergii]
F01_cb1896_c43796/f1p1/2888	--	--	Molecular Function: microfilament motor activity (GO:0000146);; Biological Process: cytokinesis (GO:0000910);; Biological Process: establishment of planar polarity (GO:0001736);; Molecular Function: actin binding (GO:0003779);; Molecular Function: ATP binding (GO:0005524);; Cellular Component: polytene chromosome puff (GO:0005703);; Cellular Component: striated muscle myosin thick filament (GO:00…	K17751|9.15973e-144|aag:AaeL_AAEL005733|myosin heavy chain, nonmuscle or smooth muscle; K17751 myosin heavy chain 6/7 (A)	--	[Z]	Cytoskeleton	Myosin tail;; Myosin tail;; Myosin tail	Myosin heavy chain, muscle GN=Mhc OS=Drosophila melanogaster (Fruit fly) PE=1 SV=4	Z	Cytoskeleton	myosin heavy chain type 2 [Litopenaeus vannamei]
F01_cb5296_c7/f1p0/2869	--	--	--	--	--	[B]	Chromatin structure and dynamics	TPR repeat;; SET domain	Protein msta, isoform B GN=msta OS=Drosophila melanogaster (Fruit fly) PE=3 SV=2	S	Function unknown	predicted protein [Nematostella vectensis]
F01_cb10502_c27/f1p0/1198	--	--	--	--	--	--	--	Domain of unknown function (DUF243)	--	S	Function unknown	hypothetical protein BRAFLDRAFT_212694 [Branchiostoma floridae]
F01_cb5705_c1/f1p0/3500	[A]	RNA processing and modification	--	K18729|5.9193e-79|api:100159366|protein angel; K18729 protein angel (A)	--	[K]	Transcription	Endonuclease/Exonuclease/phosphatase family	Protein angel GN=angel OS=Drosophila melanogaster (Fruit fly) PE=1 SV=2	A	RNA processing and modification	Angel-like protein 2 [Zootermopsis nevadensis]
F01_cb5980_c95/f1p2/2544	--	--	Biological Process: single-organism process (GO:0044699);; Molecular Function: transition metal ion binding (GO:0046914);;	--	--	[P]	Inorganic ion transport and metabolism	--	--	--	--	hypothetical ferritin light-chain subunit [Rimicaris exoculata]
F01_cb369_c2/f1p0/3741	--	--	Molecular Function: DNA binding (GO:0003677);;	--	--	[O]	Posttranslational modification, protein turnover, chaperones	--	MPN domain-containing protein CG4751 GN=CG4751 OS=Drosophila melanogaster (Fruit fly) PE=1 SV=1	S	Function unknown	MPN domain-containing protein, partial [Stegodyphus mimosarum]
F01_cb12869_c655/f2p0/1814	--	--	--	--	--	[Z]	Cytoskeleton	Tropomyosin;; Tropomyosin like	Tropomyosin GN=TM1 OS=Homarus americanus (American lobster) PE=1 SV=1	Z	Cytoskeleton	slow-tonic S2 tropomyosin [Macrobrachium nipponense]
F01_cb1762_c3/f1p0/4397	--	--	--	--	--	--	--	AIG1 family;; 50S ribosome-binding GTPase	--	S	Function unknown	hypothetical protein DAPPUDRAFT_60583 [Daphnia pulex]
F01_cb13295_c58883/f1p0/2025	--	--	--	--	--	--	--	--	--	S	Function unknown	conserved hypothetical protein [Culex quinquefasciatus]
F01_cb13295_c24073/f1p0/3979	--	--	--	--	--	[BD]	--	--	--	S	Function unknown	hypothetical protein M514_23664, partial [Trichuris suis]
F01_cb13295_c76029/f1p0/3747	--	--	--	--	--	--	--	Sarcosine oxidase, gamma subunit family	--	--	--	--
F01_cb3275_c6/f1p0/5230	[F]	Nucleotide transport and metabolism	Molecular Function: nucleotide binding (GO:0000166);; Biological Process: pyrimidine ribonucleoside triphosphate biosynthetic process (GO:0009209);; Biological Process: pyrimidine ribonucleotide biosynthetic process (GO:0009220);; Molecular Function: kinase activity (GO:0016301);; Biological Process: phosphorylation (GO:0016310);; Biological Process: pyrimidine ribonucleoside biosynthetic process…	K00940|1.1195e-66|nve:NEMVE_v1g244029|hypothetical protein; K00940 nucleoside-diphosphate kinase [EC:2.7.4.6] (A)	ko00230:Purine metabolism;ko00240:Pyrimidine metabolism	[F]	Nucleotide transport and metabolism	Nucleoside diphosphate kinase;; Dpy-30 motif	Thioredoxin domain-containing protein 3 homolog GN=NME8 OS=Heliocidaris crassispina (Sea urchin) PE=1 SV=1	F	Nucleotide transport and metabolism	predicted protein [Nematostella vectensis]
F01_cb9634_c16/f1p0/491	[J]	Translation, ribosomal structure and biogenesis	Molecular Function: structural constituent of ribosome (GO:0003735);; Biological Process: translation (GO:0006412);; Cellular Component: cytosolic small ribosomal subunit (GO:0022627);;	K02984|1.51998e-17|xma:102234637|40S ribosomal protein S3a-like; K02984 small subunit ribosomal protein S3Ae (A)	ko03010:Ribosome	[J]	Translation, ribosomal structure and biogenesis	Ribosomal S3Ae family	40S ribosomal protein S3a {ECO:0000255|HAMAP-Rule:MF_03122} OS=Lysiphlebus testaceipes (Greenbugs aphid parastoid) PE=2 SV=1	J	Translation, ribosomal structure and biogenesis	ribosomal protein S3a [Rimicaris exoculata]
F01_cb8888_c5/f1p0/1912	--	--	Cellular Component: extracellular region (GO:0005576);;	--	--	--	--	--	Brain peptide SYWKQCAFNAVSCF-amide (Precursor) OS=Apis mellifera (Honeybee) PE=1 SV=1	S	Function unknown	PREDICTED: prohormone-1 isoform X2 [Apis mellifera]
F01_cb428_c4/f1p0/2562	--	--	--	K11793|2.17687e-65|nvi:100120343|protein cereblon; K11793 cereblon (A)	--	[R]	General function prediction only	--	Protein cereblon homolog GN=GF17853 OS=Drosophila ananassae (Fruit fly) PE=3 SV=1	O	Posttranslational modification, protein turnover, chaperones	PREDICTED: protein cereblon isoform X1 [Nasonia vitripennis]
F01_cb1896_c17337/f1p0/4692	--	--	--	K12345|5.52347e-38|phu:Phum_PHUM087110|dfg10 protein, putative; K12345 3-oxo-5-alpha-steroid 4-dehydrogenase 3 [EC:1.3.1.22 1.3.1.94] (A)	--	[I]	Lipid transport and metabolism	3-oxo-5-alpha-steroid 4-dehydrogenase;; Phospholipid methyltransferase	Polyprenol reductase GN=CG7840 OS=Drosophila melanogaster (Fruit fly) PE=1 SV=1	S	Function unknown	dfg10 protein, putative [Pediculus humanus corporis]
F01_cb12869_c299435/f1p0/1208	[G]	Carbohydrate transport and metabolism	Molecular Function: chitinase activity (GO:0004568);; Cellular Component: extracellular region (GO:0005576);; Biological Process: carbohydrate metabolic process (GO:0005975);; Biological Process: chitin catabolic process (GO:0006032);; Molecular Function: chitin binding (GO:0008061);;	K01183|7.50503e-96|nvi:100122559|chitotriosidase-1-like; K01183 chitinase [EC:3.2.1.14] (A)	ko00520:Amino sugar and nucleotide sugar metabolism	[G]	Carbohydrate transport and metabolism	Glycosyl hydrolases family 18;; Glycosyl hydrolases family 18	Probable chitinase 3 (Precursor) GN=Cht3 OS=Drosophila melanogaster (Fruit fly) PE=2 SV=2	G	Carbohydrate transport and metabolism	chitinase [Pandalopsis japonica]
F01_cb4117_c6/f1p0/3459	[U]	Intracellular trafficking, secretion, and vesicular transport	--	K17338|1.10438e-82|bmor:101737270|receptor expression-enhancing protein 4-like; K17338 receptor expression-enhancing protein 1/2/3/4 (A)	--	[V]	Defense mechanisms	TB2/DP1, HVA22 family	Uncharacterized protein T19C3.4 GN=T19C3.4 OS=Caenorhabditis elegans PE=3 SV=1	U	Intracellular trafficking, secretion, and vesicular transport	Receptor expression-enhancing protein 2 [Zootermopsis nevadensis]
F01_cb6850_c19/f1p0/1749	[G]	Carbohydrate transport and metabolism	Molecular Function: fructose-bisphosphate aldolase activity (GO:0004332);; Biological Process: glycolytic process (GO:0006096);;	K01623|0|mde:101896342|fructose-bisphosphate aldolase-like; K01623 fructose-bisphosphate aldolase, class I [EC:4.1.2.13] (A)	ko00010:Glycolysis / Gluconeogenesis;ko00030:Pentose phosphate pathway;ko00051:Fructose and mannose metabolism;ko01200:Carbon metabolism;ko01230:Biosynthesis of amino acids	[G]	Carbohydrate transport and metabolism	Fructose-bisphosphate aldolase class-I	Fructose-bisphosphate aldolase GN=Ald OS=Drosophila melanogaster (Fruit fly) PE=1 SV=5	G	Carbohydrate transport and metabolism	fructose 1,6-biphosphate-aldolase A [Fenneropenaeus chinensis]
F01_cb3634_c1/f1p0/3518	--	--	Molecular Function: non-membrane spanning protein tyrosine kinase activity (GO:0004715);; Molecular Function: serotonin receptor activity (GO:0004993);; Cellular Component: integral component of plasma membrane (GO:0005887);; Biological Process: serotonin receptor signaling pathway (GO:0007210);; Biological Process: G-protein coupled acetylcholine receptor signaling pathway (GO:0007213);; Molecul…	K04163|2.34184e-154|ame:726702|5-ht7, GB14021; serotonin receptor 7; K04163 5-hydroxytryptamine receptor 7 (A)	ko04080:Neuroactive ligand-receptor interaction	[R]	General function prediction only	7 transmembrane receptor (rhodopsin family);; Serpentine type 7TM GPCR chemoreceptor Srsx;; Serpentine type 7TM GPCR chemoreceptor Srx	5-hydroxytryptamine receptor 1 GN=5-HT7 OS=Drosophila melanogaster (Fruit fly) PE=2 SV=1	U	Intracellular trafficking, secretion, and vesicular transport	PREDICTED: 5-hydroxytryptamine receptor 1-like isoform X1 [Apis dorsata]
F01_cb1896_c1552/f1p0/3819	[O]	Posttranslational modification, protein turnover, chaperones	--	K04523|3.64866e-162|bmor:101740241|ubiquilin-1-like; K04523 ubiquilin (A)	ko04141:Protein processing in endoplasmic reticulum	[OR]	--	Ubiquitin family;; UBA/TS-N domain	Ubiquilin GN=ubqln OS=Dictyostelium discoideum (Slime mold) PE=1 SV=1	O	Posttranslational modification, protein turnover, chaperones	hypothetical protein DAPPUDRAFT_224315 [Daphnia pulex]
F01_cb2495_c4/f1p0/2334	--	--	--	--	--	--	--	--	Uncharacterized protein CG43427 GN=CG43427 OS=Drosophila melanogaster (Fruit fly) PE=2 SV=1	S	Function unknown	hypothetical protein L798_14739 [Zootermopsis nevadensis]
F01_cb239_c2/f1p0/5254	--	--	--	--	--	[T]	Signal transduction mechanisms	--	JNK-interacting protein GN=unc-16 OS=Caenorhabditis elegans PE=1 SV=3	S	Function unknown	C-jun-amino-terminal kinase-interacting protein 3 [Zootermopsis nevadensis]
F01_cb1896_c16500/f1p0/2861	[S]	Function unknown	--	--	--	[S]	Function unknown	Domain of unknown function DUF59	MIP18 family protein CG30152 GN=CG30152 OS=Drosophila melanogaster (Fruit fly) PE=1 SV=1	S	Function unknown	PREDICTED: MIP18 family protein CG30152-like [Saccoglossus kowalevskii]
F01_cb335_c3/f1p0/3337	--	--	--	--	--	--	--	--	--	--	--	hypoxia inducible factor 1 beta [Litopenaeus vannamei]
F01_cb4994_c10/f1p0/4104	--	--	--	--	--	--	--	Lines N-terminus	Protein lines OS=Drosophila melanogaster (Fruit fly) PE=1 SV=1	S	Function unknown	PREDICTED: protein lines [Diaphorina citri]
F01_cb5130_c11/f5p0/2751	--	--	--	K09292|2.7779e-44|lcm:102355305|TFG; TRK-fused gene; K09292 protein TFG (A)	--	--	--	PB1 domain	--	S	Function unknown	PREDICTED: protein TFG-like [Strongylocentrotus purpuratus]
F01_cb3310_c17/f1p0/2426	--	--	--	--	--	[R]	General function prediction only	Kazal-type serine protease inhibitor domain;; Kazal-type serine protease inhibitor domain;; von Willebrand factor type D domain	Four-domain proteases inhibitor OS=Melithaea caledonica PE=1 SV=1	O	Posttranslational modification, protein turnover, chaperones	hypothetical protein [Macrobrachium nipponense]
F01_cb11808_c3/f1p0/1269	[S]	Function unknown	--	--	--	[S]	Function unknown	--	MIP18 family protein CG30152 GN=CG30152 OS=Drosophila melanogaster (Fruit fly) PE=1 SV=1	S	Function unknown	PREDICTED: MIP18 family protein CG30152-like [Saccoglossus kowalevskii]
F01_cb6650_c0/f1p0/2701	[R]	General function prediction only	--	--	--	[R]	General function prediction only	Zinc-finger double domain;; Zinc finger, C2H2 type;; C2H2-type zinc finger;; Zinc-finger double-stranded RNA-binding;; zinc-finger;; Zinc-finger of C2H2 type;; Zinc-finger double domain;; Zinc finger, C2H2 type;; C2H2-type zinc finger;; Zinc-finger double-stranded RNA-binding	Krueppel homolog 1 GN=Kr-h1 OS=Drosophila melanogaster (Fruit fly) PE=2 SV=2	S	Function unknown	hypothetical protein L798_10008 [Zootermopsis nevadensis]
F01_cb13295_c12687/f7p1/2412	[Z]	Cytoskeleton	Molecular Function: hydrolase activity (GO:0016787);;	--	--	[R]	General function prediction only	Calponin homology (CH) domain;; CAMSAP CH domain	Spectrin beta chain GN=beta-Spec OS=Drosophila melanogaster (Fruit fly) PE=1 SV=2	S	Function unknown	PREDICTED: microtubule-associated protein futsch-like [Bombyx mori]
F01_cb9638_c33/f1p0/636	[C]	Energy production and conversion	Molecular Function: cytochrome-c oxidase activity (GO:0004129);; Molecular Function: copper ion binding (GO:0005507);; Cellular Component: mitochondrial inner membrane (GO:0005743);; Cellular Component: integral component of membrane (GO:0016021);; Biological Process: electron transport chain (GO:0022900);; Cellular Component: respiratory chain (GO:0070469);;	K02261|7.77222e-85|mde:20358596|COX2, COII; TAA stop codon is completed by the addition of 3' A residues to the mRNA; K02261 cytochrome c oxidase subunit 2 (A)	ko00190:Oxidative phosphorylation	[C]	Energy production and conversion	--	Cytochrome c oxidase subunit 2 GN=mt:CoII OS=Drosophila lowei (Fruit fly) PE=3 SV=1	C	Energy production and conversion	cytochrome c oxidase subunit II [Macrobrachium nipponense]
F01_cb12869_c313967/f1p0/1020	--	--	Cellular Component: extracellular region (GO:0005576);; Biological Process: digestion (GO:0007586);; Molecular Function: cysteine-type peptidase activity (GO:0008234);; Biological Process: protein catabolic process (GO:0030163);; Biological Process: collagen catabolic process (GO:0030574);;	K01365|4.18643e-98|aag:AaeL_AAEL002833|cathepsin l; K01365 cathepsin L [EC:3.4.22.15] (A)	ko04142:Lysosome;ko04145:Phagosome	[O]	Posttranslational modification, protein turnover, chaperones	Papain family cysteine protease;; Cathepsin propeptide inhibitor domain (I29);; Peptidase C1-like family	Crustapain (Precursor) OS=Pandalus borealis (Northern red shrimp) PE=1 SV=1	O	Posttranslational modification, protein turnover, chaperones	RecName: Full=Crustapain; AltName: Full=NsCys; Flags: Precursor [Pandalus borealis]
F01_cb3419_c1/f1p0/3669	--	--	Cellular Component: intracellular (GO:0005622);; Biological Process: regulation of apoptotic process (GO:0042981);;	K05701|1.88923e-55|lgi:LOTGIDRAFT_234130|hypothetical protein; K05701 tight junction protein 1 (A)	--	[T]	Signal transduction mechanisms	ZU5 domain	--	O	Posttranslational modification, protein turnover, chaperones	Tight junction protein ZO-1, partial [Crassostrea gigas]
F01_cb4337_c3/f1p2/3330	[J]	Translation, ribosomal structure and biogenesis	Molecular Function: translation initiation factor activity (GO:0003743);; Cellular Component: nucleolus (GO:0005730);; Cellular Component: cytoplasm (GO:0005737);; Biological Process: translational initiation (GO:0006413);; Biological Process: mature ribosome assembly (GO:0042256);; Biological Process: ribosomal large subunit biogenesis (GO:0042273);; Molecular Function: ribosome binding (GO:0043…	K03264|1.22315e-119|phu:Phum_PHUM465340|eukaryotic translation initiation factor, putative; K03264 translation initiation factor 6 (A)	ko03008:Ribosome biogenesis in eukaryotes	[J]	Translation, ribosomal structure and biogenesis	eIF-6 family	Eukaryotic translation initiation factor 6 {ECO:0000255|HAMAP-Rule:MF_03132} OS=Drosophila melanogaster (Fruit fly) PE=2 SV=3	J	Translation, ribosomal structure and biogenesis	eukaryotic translation initiation factor 6 [Marsupenaeus japonicus]
F01_cb1896_c15494/f7p0/3598	[R]	General function prediction only	Molecular Function: organic cyclic compound binding (GO:0097159);; Molecular Function: heterocyclic compound binding (GO:1901363);;	K14838|3.18156e-25|ame:552509|GB14098; MKI67 FHA domain-interacting nucleolar phosphoprotein-like; K14838 nucleolar protein 15 (A)	--	[R]	General function prediction only	RNA recognition motif. (a.k.a. RRM, RBD, or RNP domain);; RNA recognition motif (a.k.a. RRM, RBD, or RNP domain);; RNA recognition motif. (a.k.a. RRM, RBD, or RNP domain)	--	S	Function unknown	PREDICTED: MKI67 FHA domain-interacting nucleolar phosphoprotein-like [Apis mellifera]
F01_cb13295_c55198/f1p1/2821	[E]	Amino acid transport and metabolism	Molecular Function: ornithine-oxo-acid transaminase activity (GO:0004587);; Cellular Component: mitochondrial matrix (GO:0005759);; Biological Process: ornithine metabolic process (GO:0006591);; Biological Process: neurogenesis (GO:0022008);; Molecular Function: pyridoxal phosphate binding (GO:0030170);;	K00819|0|aag:AaeL_AAEL005289|ornithine aminotransferase; K00819 ornithine--oxo-acid transaminase [EC:2.6.1.13] (A)	ko00330:Arginine and proline metabolism	[E]	Amino acid transport and metabolism	Aminotransferase class-III	Ornithine aminotransferase, mitochondrial (Precursor) GN=Oat OS=Drosophila melanogaster (Fruit fly) PE=2 SV=1	E	Amino acid transport and metabolism	ornithine aminotransferase [Aedes aegypti]
F01_cb1896_c25873/f1p0/3726	--	--	--	--	--	[R]	General function prediction only	--	RNA-directed DNA polymerase from mobile element jockey GN=pol OS=Drosophila melanogaster (Fruit fly) PE=1 SV=1	S	Function unknown	pol-like protein [Biomphalaria glabrata]
F01_cb4373_c39/f1p0/2621	[O]	Posttranslational modification, protein turnover, chaperones	--	--	--	[E]	Amino acid transport and metabolism	Peptidase family M13;; Peptidase family M13;; Peptidase family M13	Neprilysin-11 GN=nep-11 OS=Caenorhabditis elegans PE=1 SV=2	O	Posttranslational modification, protein turnover, chaperones	hypothetical protein DAPPUDRAFT_200882 [Daphnia pulex]
F01_cb8666_c1/f1p0/2217	[GEPR]	--	--	--	--	[R]	General function prediction only	Sugar (and other) transporter;; Major Facilitator Superfamily	Organic cation transporter protein GN=Orct OS=Drosophila melanogaster (Fruit fly) PE=1 SV=1	G	Carbohydrate transport and metabolism	PREDICTED: organic cation transporter protein-like [Apis dorsata]
F01_cb5240_c3/f1p2/2995	[LR]	--	--	--	--	[F]	Nucleotide transport and metabolism	NUDIX domain	--	L	Replication, recombination and repair	PREDICTED: uncharacterized protein YJR142W-like [Bombus terrestris]
F01_cb2161_c5/f1p0/2153	[R]	General function prediction only	--	K09228|1.21824e-70|mmu:233987|Zfp958; zinc finger protein 958; K09228 KRAB domain-containing zinc finger protein (A)	--	[R]	General function prediction only	Zinc-finger double domain;; Zinc finger, C2H2 type;; C2H2-type zinc finger;; C2H2-type zinc finger;; Zinc-finger of C2H2 type;; Zinc-finger double-stranded RNA-binding	Protein suppressor of hairy wing GN=su(Hw) OS=Drosophila ananassae (Fruit fly) PE=2 SV=1	S	Function unknown	hypothetical protein BRAFLDRAFT_82362 [Branchiostoma floridae]
F01_cb13295_c14376/f1p3/2746	--	--	Molecular Function: binding (GO:0005488);; Cellular Component: cytoplasm (GO:0005737);; Biological Process: cytoskeleton organization (GO:0007010);; Cellular Component: membrane (GO:0016020);; Biological Process: multicellular organismal process (GO:0032501);; Biological Process: locomotion (GO:0040011);; Cellular Component: intracellular organelle (GO:0043229);; Cellular Component: organelle par…	--	--	[Z]	Cytoskeleton	Spectrin repeat	--	Z	Cytoskeleton	muscle-specific protein 300 [Tribolium castaneum]
F01_cb12869_c326054/f1p0/1040	--	--	Molecular Function: oxygen transporter activity (GO:0005344);; Cellular Component: extracellular space (GO:0005615);; Biological Process: oxygen transport (GO:0015671);; Molecular Function: oxidoreductase activity (GO:0016491);; Molecular Function: metal ion binding (GO:0046872);; Biological Process: oxidation-reduction process (GO:0055114);;	--	--	--	--	Hemocyanin, all-alpha domain;; Hemocyanin, copper containing domain;; Hemocyanin, ig-like domain	--	S	Function unknown	hemocyanin [Macrobrachium nipponense]
F01_cb1896_c64656/f1p0/2790	--	--	--	--	--	--	--	--	--	S	Function unknown	PREDICTED: uncharacterized protein LOC100865369 isoform 1 [Apis florea]
F01_cb13295_c76929/f1p1/3295	--	--	--	K07189|3.4327e-68|tca:656398|protein phosphatase 1 regulatory subunit 3B; K07189 protein phosphatase 1 regulatory subunit 3A/B/C/D/E (A)	--	[OT]	--	Putative phosphatase regulatory subunit	Glycogen-binding subunit 76A GN=Gbs-76A OS=Drosophila melanogaster (Fruit fly) PE=1 SV=1	T	Signal transduction mechanisms	hypothetical protein DAPPUDRAFT_14544 [Daphnia pulex]
F01_cb3370_c4/f1p0/2274	--	--	--	--	--	--	--	Sperm-tail PG-rich repeat	--	S	Function unknown	Outer dense fiber protein 3 [Zootermopsis nevadensis]
F01_cb6586_c15/f1p0/1606	--	--	--	--	--	[S]	Function unknown	Eukaryotic protein of unknown function (DUF829);; Eukaryotic protein of unknown function (DUF829)	--	S	Function unknown	hypothetical protein L798_12358 [Zootermopsis nevadensis]
F01_cb139_c16/f1p2/5742	--	--	Molecular Function: diacylglycerol kinase activity (GO:0004143);; Cellular Component: microtubule associated complex (GO:0005875);; Biological Process: phosphatidic acid biosynthetic process (GO:0006654);; Biological Process: phosphatidylinositol biosynthetic process (GO:0006661);; Biological Process: actin filament organization (GO:0007015);; Biological Process: protein kinase C-activating G-pro…	K00901|0|tca:661138|eye-specific diacylglycerol kinase; K00901 diacylglycerol kinase (ATP) [EC:2.7.1.107] (A)	ko00561:Glycerolipid metabolism;ko00564:Glycerophospholipid metabolism;ko04070:Phosphatidylinositol signaling system	[T]	Signal transduction mechanisms	Diacylglycerol kinase accessory domain;; Diacylglycerol kinase catalytic domain;; Ankyrin repeats (3 copies);; Ankyrin repeats (many copies);; Ankyrin repeats (many copies);; Ankyrin repeat;; Ankyrin repeat	Eye-specific diacylglycerol kinase GN=rdgA OS=Drosophila melanogaster (Fruit fly) PE=2 SV=2	I	Lipid transport and metabolism	hypothetical protein TcasGA2_TC000797 [Tribolium castaneum]
F01_cb12869_c89029/f1p0/1531	[TZDR]	--	Molecular Function: metal ion binding (GO:0046872);;	--	--	[Z]	Cytoskeleton	EF-hand domain pair;; EF-hand domain	Myosin regulatory light chain 2 OS=Bombyx mori (Silk moth) PE=1 SV=1	DTZ	--	myosin light chain 2 [Procambarus clarkii]
F01_cb1896_c127728/f1p2/4550	--	--	--	--	--	[BD]	--	--	--	S	Function unknown	hypothetical protein M514_23664, partial [Trichuris suis]
F01_cb13295_c78293/f1p0/2253	--	--	--	--	--	--	--	Reverse transcriptase (RNA-dependent DNA polymerase)	--	S	Function unknown	hypothetical protein LOTGIDRAFT_171402 [Lottia gigantea]
F01_cb1896_c21615/f1p0/3320	[R]	General function prediction only	Molecular Function: GTP binding (GO:0005525);; Biological Process: small GTPase mediated signal transduction (GO:0007264);; Biological Process: protein transport (GO:0015031);;	K07904|1.99923e-90|gga:415544|RAB11A; RAB11A, member RAS oncogene family; K07904 Ras-related protein Rab-11A (A)	ko04144:Endocytosis	[U]	Intracellular trafficking, secretion, and vesicular transport	Ras family;; Miro-like protein;; ADP-ribosylation factor family;; 50S ribosome-binding GTPase;; AAA domain	Ras-related protein Rab-11A GN=rab11A OS=Dictyostelium discoideum (Slime mold) PE=1 SV=1	S	Function unknown	Rab11A [Macrobrachium rosenbergii]
F01_cb13295_c21123/f1p8/2772	[R]	General function prediction only	Molecular Function: nucleotide binding (GO:0000166);; Molecular Function: RNA binding (GO:0003723);;	K13126|0|ame:412602|GB11055; polyadenylate-binding protein 1-like; K13126 polyadenylate-binding protein (A)	ko03013:RNA transport;ko03015:mRNA surveillance pathway;ko03018:RNA degradation	[AJ]	--	RNA recognition motif. (a.k.a. RRM, RBD, or RNP domain);; RNA recognition motif (a.k.a. RRM, RBD, or RNP domain);; RNA recognition motif. (a.k.a. RRM, RBD, or RNP domain);; Nup53/35/40-type RNA recognition motif;; Limkain b1;; RNA binding motif;; Nup53/35/40-type RNA recognition motif;; Poly-adenylate binding protein, unique domain	Polyadenylate-binding protein GN=pAbp OS=Drosophila melanogaster (Fruit fly) PE=1 SV=3	S	Function unknown	PREDICTED: polyadenylate-binding protein 1-like isoform 1 [Megachile rotundata]
F01_cb1822_c9/f1p0/4366	[UR]	--	Biological Process: cell communication (GO:0007154);; Molecular Function: phosphatidylinositol binding (GO:0035091);;	K17917|1.22082e-105|ame:725492|GB18337; sorting nexin-2-like; K17917 sorting nexin-1/2 (A)	--	[U]	Intracellular trafficking, secretion, and vesicular transport	PX domain;; Vps5 C terminal like;; Vps5 C terminal like	--	U	Intracellular trafficking, secretion, and vesicular transport	Sorting nexin-2 [Zootermopsis nevadensis]
F01_cb11188_c0/f29p2/741	--	--	Cellular Component: mitochondrion (GO:0005739);; Cellular Component: lipid particle (GO:0005811);; Cellular Component: microtubule associated complex (GO:0005875);; Molecular Function: hydrogen ion transmembrane transporter activity (GO:0015078);; Biological Process: proton transport (GO:0015992);;	K02138|5.40403e-52|mde:101893316|ATP synthase subunit d, mitochondrial-like; K02138 F-type H+-transporting ATPase subunit d (A)	ko00190:Oxidative phosphorylation	[C]	Energy production and conversion	ATP synthase D chain, mitochondrial (ATP5H)	ATP synthase subunit d, mitochondrial GN=ATPsyn-d OS=Drosophila melanogaster (Fruit fly) PE=2 SV=2	S	Function unknown	PREDICTED: ATP synthase subunit d, mitochondrial-like [Musca domestica]
F01_cb12869_c20671/f1p0/424	[J]	Translation, ribosomal structure and biogenesis	Molecular Function: structural constituent of ribosome (GO:0003735);; Cellular Component: ribosome (GO:0005840);; Biological Process: translation (GO:0006412);;	K02929|5.1117e-48|nvi:100118856|60S ribosomal protein L44; K02929 large subunit ribosomal protein L44e (A)	ko03010:Ribosome	[J]	Translation, ribosomal structure and biogenesis	Ribosomal protein L44	60S ribosomal protein L44 GN=RpL44 OS=Ochlerotatus triseriatus (Eastern treehole mosquito) PE=3 SV=3	J	Translation, ribosomal structure and biogenesis	ribosomal protein L44e [Scylla paramamosain]
F01_cb13295_c29394/f1p0/2630	[R]	General function prediction only	--	K09613|0|ame:551410|CSN5, GB12145; COP9 complex homolog subunit 5; K09613 COP9 signalosome complex subunit 5 [EC:3.4.-.-] (A)	--	[OT]	--	JAB1/Mov34/MPN/PAD-1 ubiquitin protease;; Prokaryotic homologs of the JAB domain	COP9 signalosome complex subunit 5 GN=CSN5 OS=Drosophila melanogaster (Fruit fly) PE=1 SV=1	S	Function unknown	COP9 constitutive photomorphogenic-like protein subunit 5 [Penaeus monodon]
F01_cb5427_c7/f1p0/2083	--	--	--	--	--	--	--	Domain of unknown function (DUF4594)	--	--	--	hypothetical protein BRAFLDRAFT_90718 [Branchiostoma floridae]
F01_cb12869_c2113/f1p0/1352	[G]	Carbohydrate transport and metabolism	Molecular Function: chitinase activity (GO:0004568);; Cellular Component: extracellular region (GO:0005576);; Biological Process: carbohydrate metabolic process (GO:0005975);; Biological Process: chitin catabolic process (GO:0006032);; Molecular Function: chitin binding (GO:0008061);;	K01183|3.30607e-110|nvi:100122559|chitotriosidase-1-like; K01183 chitinase [EC:3.2.1.14] (A)	ko00520:Amino sugar and nucleotide sugar metabolism	[G]	Carbohydrate transport and metabolism	Glycosyl hydrolases family 18	Probable chitinase 2 (Precursor) OS=Drosophila melanogaster (Fruit fly) PE=1 SV=1	G	Carbohydrate transport and metabolism	chitinase [Pandalopsis japonica]
F01_cb5535_c4/f2p0/2318	[G]	Carbohydrate transport and metabolism	Molecular Function: hydrolase activity, acting on glycosyl bonds (GO:0016798);; Biological Process: organic substance metabolic process (GO:0071704);;	K01183|2.0656e-72|nvi:100122559|chitotriosidase-1-like; K01183 chitinase [EC:3.2.1.14] (A)	ko00520:Amino sugar and nucleotide sugar metabolism	[G]	Carbohydrate transport and metabolism	Glycosyl hydrolases family 18	Probable chitinase 2 (Precursor) OS=Drosophila melanogaster (Fruit fly) PE=1 SV=1	G	Carbohydrate transport and metabolism	chitinase 3 [Macrobrachium nipponense]
F01_cb7978_c4/f1p0/976	[O]	Posttranslational modification, protein turnover, chaperones	Molecular Function: threonine-type endopeptidase activity (GO:0004298);; Cellular Component: nucleus (GO:0005634);; Cellular Component: cytoplasm (GO:0005737);; Cellular Component: proteasome core complex (GO:0005839);; Biological Process: proteolysis involved in cellular protein catabolic process (GO:0051603);;	K02735|1.75148e-105|bmor:732999|proteasome beta 3 subunit (EC:3.4.25.1); K02735 20S proteasome subunit beta 3 [EC:3.4.25.1] (A)	ko03050:Proteasome	[O]	Posttranslational modification, protein turnover, chaperones	Proteasome subunit	Proteasome subunit beta type-3 GN=Prosbeta3 OS=Drosophila melanogaster (Fruit fly) PE=1 SV=1	O	Posttranslational modification, protein turnover, chaperones	PREDICTED: proteasome subunit beta type-3-like [Aplysia californica]
F01_cb674_c8/f1p0/876	--	--	--	K17508|6.65469e-06|aga:AgaP_AGAP002141|AGAP002141-PA; K17508 protein phosphatase 2C homolog 7 [EC:3.1.3.16] (A)	--	--	--	--	--	--	--	--
F01_cb957_c6/f1p0/3914	--	--	--	K17353|9.54525e-06|lgi:LOTGIDRAFT_231601|hypothetical protein; K17353 tetraspanin-18 (A)	--	--	--	--	--	--	--	--
F01_cb5150_c1/f1p0/3119	--	--	--	--	--	[S]	Function unknown	BTB/POZ domain;; BTB And C-terminal Kelch;; hAT family C-terminal dimerisation region	Kelch-like protein 8 GN=kel-8 OS=Caenorhabditis elegans PE=1 SV=1	S	Function unknown	PREDICTED: uncharacterized protein LOC102680024 isoform X1 [Apis dorsata]
F01_cb13295_c62201/f1p0/3437	--	--	Molecular Function: nucleic acid binding (GO:0003676);;	--	--	--	--	'Cold-shock' DNA-binding domain;; SUZ-C motif	--	K	Transcription	Cold shock domain-containing protein E1 [Zootermopsis nevadensis]
F01_cb1896_c1296/f2p0/3041	--	--	--	--	--	[I]	Lipid transport and metabolism	CRAL/TRIO domain	--	S	Function unknown	PREDICTED: clavesin-2-like isoform 1 [Apis mellifera]
F01_cb1541_c1/f1p0/3365	--	--	--	--	--	--	--	Zinc finger, C2H2 type;; C2H2-type zinc finger	--	--	--	PREDICTED: protein tramtrack, beta isoform-like isoform X3 [Diaphorina citri]
F01_cb12869_c241566/f1p5/1137	--	--	Cellular Component: extracellular region (GO:0005576);; Biological Process: proteolysis (GO:0006508);; Biological Process: digestion (GO:0007586);; Molecular Function: cysteine-type peptidase activity (GO:0008234);; Biological Process: protein catabolic process (GO:0030163);; Biological Process: collagen catabolic process (GO:0030574);;	K01365|9.0657e-110|aag:AaeL_AAEL002833|cathepsin l; K01365 cathepsin L [EC:3.4.22.15] (A)	ko04142:Lysosome;ko04145:Phagosome	[O]	Posttranslational modification, protein turnover, chaperones	Papain family cysteine protease;; Cathepsin propeptide inhibitor domain (I29);; Peptidase C1-like family	Crustapain (Precursor) OS=Pandalus borealis (Northern red shrimp) PE=1 SV=1	O	Posttranslational modification, protein turnover, chaperones	RecName: Full=Crustapain; AltName: Full=NsCys; Flags: Precursor [Pandalus borealis]
F01_cb8425_c3/f1p1/1939	[GEPR]	--	Biological Process: disaccharide transport (GO:0015766);; Cellular Component: membrane (GO:0016020);; Molecular Function: substrate-specific transmembrane transporter activity (GO:0022891);; Biological Process: single-organism cellular process (GO:0044763);;	K14258|8.65909e-45|bmor:100141437|Tret1, BmTret1; trehalose transporter BmTRET1; K14258 facilitated trehalose transporter (A)	--	[R]	General function prediction only	Sugar (and other) transporter;; Major Facilitator Superfamily	Facilitated trehalose transporter Tret1 {ECO:0000303|PubMed:20035867} OS=Bombyx mori (Silk moth) PE=1 SV=1	--	--	hypothetical protein DAPPUDRAFT_326063 [Daphnia pulex]
F01_cb13295_c89162/f1p0/3994	[G]	Carbohydrate transport and metabolism	Molecular Function: hydrolase activity, acting on glycosyl bonds (GO:0016798);;	K12047|5.37917e-110|ngi:103726140|Mgam; maltase-glucoamylase (alpha-glucosidase); K12047 maltase-glucoamylase [EC:3.2.1.20 3.2.1.3] (A)	ko00052:Galactose metabolism;ko00500:Starch and sucrose metabolism;ko04973:Carbohydrate digestion and absorption	[G]	Carbohydrate transport and metabolism	Glycosyl hydrolases family 31;; Glycosyl hydrolases family 31	Lysosomal acid alpha-glucosidase (Precursor) OS=Tetrahymena pyriformis PE=1 SV=1	G	Carbohydrate transport and metabolism	alpha glucosidase [Litopenaeus vannamei]
F01_cb3218_c8/f4p0/3697	--	--	Biological Process: sensory organ development (GO:0007423);; Biological Process: metabolic process (GO:0008152);; Molecular Function: peptidase activity (GO:0008233);; Biological Process: anatomical structure morphogenesis (GO:0009653);; Biological Process: regulation of programmed cell death (GO:0043067);; Biological Process: cell development (GO:0048468);;	K04489|2.8662e-21|dwi:Dwil_GK16787|GK16787 gene product from transcript GK16787-RA; K04489 caspase invertebrate, apoptosis-related cysteine protease [EC:3.4.22.-] (A)	--	[D]	Cell cycle control, cell division, chromosome partitioning	Caspase domain;; C2H2 type zinc-finger (2 copies);; Zinc-finger double-stranded RNA-binding;; Zinc-finger of C2H2 type;; A-kinase anchoring protein 95 (AKAP95)	Caspase Nc subunit 2 (Precursor) OS=Drosophila melanogaster (Fruit fly) PE=1 SV=1	O	Posttranslational modification, protein turnover, chaperones	PREDICTED: caspase Nc [Bactrocera dorsalis]
F01_cb12869_c19550/f1p0/813	[Z]	Cytoskeleton	Molecular Function: protein binding (GO:0005515);; Molecular Function: ATP binding (GO:0005524);; Cellular Component: cytoplasm (GO:0005737);; Cellular Component: cytoskeleton (GO:0005856);;	K05692|3.28429e-85|mde:101890414|actin-57B-like; K05692 actin beta/gamma 1 (A)	ko04145:Phagosome;ko04391:Hippo signaling pathway - fly;ko04745:Phototransduction - fly	[Z]	Cytoskeleton	Actin	Actin (Fragment) OS=Procambarus clarkii (Red swamp crayfish) PE=1 SV=1	Z	Cytoskeleton	actin 6, partial [Pandalus platyceros]
F01_cb12869_c10849/f4p4/1377	--	--	Cellular Component: extracellular region (GO:0005576);; Biological Process: proteolysis (GO:0006508);; Biological Process: digestion (GO:0007586);; Molecular Function: cysteine-type peptidase activity (GO:0008234);; Biological Process: protein catabolic process (GO:0030163);; Biological Process: collagen catabolic process (GO:0030574);;	K01365|6.00308e-85|aga:AgaP_AGAP011828|AGAP011828-PA; K01365 cathepsin L [EC:3.4.22.15] (A)	ko04142:Lysosome;ko04145:Phagosome	[O]	Posttranslational modification, protein turnover, chaperones	Papain family cysteine protease;; Cathepsin propeptide inhibitor domain (I29)	Crustapain (Precursor) OS=Pandalus borealis (Northern red shrimp) PE=1 SV=1	O	Posttranslational modification, protein turnover, chaperones	RecName: Full=Crustapain; AltName: Full=NsCys; Flags: Precursor [Pandalus borealis]
F01_cb5660_c3/f1p0/2789	[RTKL]	--	Molecular Function: phosphorylase kinase activity (GO:0004689);; Molecular Function: calmodulin binding (GO:0005516);; Molecular Function: ATP binding (GO:0005524);; Cellular Component: phosphorylase kinase complex (GO:0005964);; Biological Process: glycogen biosynthetic process (GO:0005978);; Biological Process: protein phosphorylation (GO:0006468);;	K00871|0|aga:AgaP_AGAP002647|AGAP002647-PA; K00871 phosphorylase kinase gamma subunit [EC:2.7.11.19] (A)	--	[G]	Carbohydrate transport and metabolism	Protein kinase domain;; Protein tyrosine kinase;; Kinase-like;; Phosphotransferase enzyme family	Calcium/calmodulin-dependent protein kinase type II {ECO:0000250|UniProtKB:O62305} OS=Caenorhabditis briggsae PE=3 SV=1	T	Signal transduction mechanisms	PREDICTED: hypothetical protein LOC100745483 [Bombus impatiens]
F01_cb4677_c0/f2p0/527	--	--	Molecular Function: metal ion binding (GO:0046872);;	--	--	[A]	RNA processing and modification	--	Zinc finger CCCH domain-containing protein 14 GN=sut-2 OS=Caenorhabditis elegans PE=3 SV=2	S	Function unknown	Zinc finger CCCH domain-containing protein 14 [Zootermopsis nevadensis]
F01_cb13295_c210759/f1p0/2062	--	--	Cellular Component: extracellular region (GO:0005576);; Biological Process: transport (GO:0006810);; Molecular Function: oxidoreductase activity (GO:0016491);; Biological Process: oxidation-reduction process (GO:0055114);;	--	--	--	--	Hemocyanin, ig-like domain;; Hemocyanin, copper containing domain;; Common central domain of tyrosinase;; Hemocyanin, all-alpha domain;; Hemocyanin, copper containing domain	Hemocyanin B chain OS=Panulirus interruptus (California spiny lobster) PE=1 SV=1	S	Function unknown	hemocyanin [Macrobrachium nipponense]
F01_cb1896_c12955/f1p0/2420	--	--	--	--	--	[Z]	Cytoskeleton	Tropomyosin	Tropomyosin OS=Metapenaeus ensis (Greasyback shrimp) PE=1 SV=1	Z	Cytoskeleton	slow tropomyosin isoform [Macrobrachium nipponense]
F01_cb11689_c2/f1p0/1533	--	--	Molecular Function: kinase activity (GO:0016301);; Biological Process: phosphorylation (GO:0016310);;	K18420|2.08635e-13|nvi:100116704|probable RISC-loading complex subunit BRAFLDRAFT_242885; K18420 RISC-loading complex subunit TARBP2 (A)	--	[UK]	--	Double-stranded RNA binding motif	--	K	Transcription	TAR RNA-binding protein isoform 3 [Marsupenaeus japonicus]
F01_cb9074_c1/f4p1/1719	[Q]	Secondary metabolites biosynthesis, transport and catabolism	Molecular Function: monooxygenase activity (GO:0004497);; Molecular Function: iron ion binding (GO:0005506);; Molecular Function: electron carrier activity (GO:0009055);; Cellular Component: membrane (GO:0016020);; Molecular Function: oxidoreductase activity, acting on paired donors, with incorporation or reduction of molecular oxygen (GO:0016705);; Molecular Function: heme binding (GO:0020037);;…	K15001|9.0889e-161|mde:101889014|cytochrome P450 4c3-like; K15001 cytochrome P450, family 4 [EC:1.14.-.-] (A)	--	[QI]	--	Cytochrome P450;; Cytochrome P450	Cytochrome P450 4c3 GN=Cyp4c3 OS=Drosophila melanogaster (Fruit fly) PE=2 SV=1	Q	Secondary metabolites biosynthesis, transport and catabolism	cytochrome P450 [Palaemon carinicauda]
F01_cb10772_c7/f17p1/764	--	--	--	--	--	--	--	--	--	--	--	male reproductive-related protein A [Macrobrachium rosenbergii]
F01_cb1452_c8/f1p0/4445	--	--	--	--	--	[S]	Function unknown	Otopetrin	--	S	Function unknown	PREDICTED: otopetrin-2 isoform X2 [Tribolium castaneum]
F01_cb2449_c5/f1p0/3803	[O]	Posttranslational modification, protein turnover, chaperones	--	K03870|0|tca:663441|cullin-2; K03870 cullin 2 (A)	ko04120:Ubiquitin mediated proteolysis	[O]	Posttranslational modification, protein turnover, chaperones	Cullin family;; Cullin protein neddylation domain	Cullin-2 GN=cul-2 OS=Caenorhabditis elegans PE=1 SV=3	O	Posttranslational modification, protein turnover, chaperones	Cullin-2 [Zootermopsis nevadensis]
F01_cb1860_c2/f2p0/2376	--	--	--	--	--	[L]	Replication, recombination and repair	Smr domain	--	S	Function unknown	PREDICTED: NEDD4-binding protein 2-like [Tribolium castaneum]
F01_cb12869_c58842/f1p0/1851	--	--	--	--	--	--	--	--	--	S	Function unknown	hypothetical protein NEMVEDRAFT_v1g149450 [Nematostella vectensis]
F01_cb1896_c231596/f1p0/2259	--	--	Molecular Function: oxidoreductase activity (GO:0016491);; Biological Process: oxidation-reduction process (GO:0055114);;	--	--	--	--	Hemocyanin, copper containing domain;; Hemocyanin, ig-like domain;; Hemocyanin, all-alpha domain;; Common central domain of tyrosinase	Hemocyanin C chain OS=Panulirus interruptus (California spiny lobster) PE=1 SV=1	S	Function unknown	hemocyanin subunit 1 [Macrobrachium nipponense]
F01_cb1268_c12/f1p0/2314	--	--	--	--	--	--	--	--	Protein sickie GN=sick OS=Drosophila melanogaster (Fruit fly) PE=1 SV=3	Z	Cytoskeleton	hypothetical protein AaeL_AAEL004494 [Aedes aegypti]
F01_cb6667_c2/f1p0/2613	[GEPR]	--	--	--	--	[R]	General function prediction only	Sugar (and other) transporter;; Major Facilitator Superfamily	Organic cation transporter 1 GN=oct-1 OS=Caenorhabditis elegans PE=1 SV=3	G	Carbohydrate transport and metabolism	PREDICTED: organic cation transporter protein-like [Apis mellifera]
F01_cb1896_c23299/f1p0/2513	[P]	Inorganic ion transport and metabolism	Molecular Function: N-acetylgalactosamine-4-sulfatase activity (GO:0003943);; Biological Process: metabolic process (GO:0008152);;	--	--	[R]	General function prediction only	Sulfatase;; Type I phosphodiesterase / nucleotide pyrophosphatase	Arylsulfatase (Precursor) OS=Strongylocentrotus purpuratus (Purple sea urchin) PE=2 SV=1	P	Inorganic ion transport and metabolism	PREDICTED: arylsulfatase B [Acromyrmex echinatior]
F01_cb1621_c3/f1p0/3020	--	--	Molecular Function: catalytic activity (GO:0003824);;	K01080|2.50783e-13|cel:CELE_F53C3.13|F53C3.13; Protein F53C3.13, isoform C; K01080 phosphatidate phosphatase [EC:3.1.3.4] (A)	ko00561:Glycerolipid metabolism;ko00564:Glycerophospholipid metabolism;ko00565:Ether lipid metabolism;ko00600:Sphingolipid metabolism	[I]	Lipid transport and metabolism	PAP2 superfamily	Putative phosphatidate phosphatase GN=wun OS=Drosophila melanogaster (Fruit fly) PE=1 SV=2	S	Function unknown	hypothetical protein DAPPUDRAFT_301105 [Daphnia pulex]
F01_cb13295_c24298/f1p0/2100	--	--	Molecular Function: oxidoreductase activity (GO:0016491);; Biological Process: oxidation-reduction process (GO:0055114);;	--	--	--	--	Hemocyanin, copper containing domain;; Hemocyanin, ig-like domain;; Hemocyanin, ig-like domain;; Hemocyanin, copper containing domain;; Hemocyanin, copper containing domain	Hemocyanin C chain OS=Panulirus interruptus (California spiny lobster) PE=1 SV=1	S	Function unknown	hemocyanin subunit 1 [Macrobrachium nipponense]
F01_cb222_c5/f1p0/2605	--	--	Molecular Function: iron ion binding (GO:0005506);; Cellular Component: mitochondrial respiratory chain complex III (GO:0005750);; Cellular Component: lipid particle (GO:0005811);; Biological Process: mitochondrial electron transport, ubiquinol to cytochrome c (GO:0006122);; Molecular Function: heme binding (GO:0020037);; Molecular Function: electron transporter, transferring electrons within CoQ…	K00413|9.94197e-27|acs:100564554|cytochrome c1, heme protein, mitochondrial; K00413 ubiquinol-cytochrome c reductase cytochrome c1 subunit (A)	ko00190:Oxidative phosphorylation;ko04260:Cardiac muscle contraction	[C]	Energy production and conversion	Cytochrome C1 family	Cytochrome c1, heme protein, mitochondrial (Precursor) GN=cyc1 OS=Dictyostelium discoideum (Slime mold) PE=3 SV=1	C	Energy production and conversion	hypothetical protein BRAFLDRAFT_214346 [Branchiostoma floridae]
F01_cb1896_c99562/f2p1/2961	--	--	Molecular Function: oxidoreductase activity (GO:0016491);; Biological Process: oxidation-reduction process (GO:0055114);;	--	--	--	--	Hemocyanin, copper containing domain;; Common central domain of tyrosinase;; Hemocyanin, ig-like domain	Hemocyanin B chain OS=Panulirus interruptus (California spiny lobster) PE=1 SV=1	S	Function unknown	hemocyanin [Macrobrachium nipponense]
F01_cb13295_c63635/f1p0/2736	[R]	General function prediction only	Molecular Function: nucleic acid binding (GO:0003676);;	K13126|0|nvi:100113726|polyadenylate-binding protein 4-like; K13126 polyadenylate-binding protein (A)	ko03013:RNA transport;ko03015:mRNA surveillance pathway;ko03018:RNA degradation	[AJ]	--	Poly-adenylate binding protein, unique domain;; RNA recognition motif. (a.k.a. RRM, RBD, or RNP domain);; RNA recognition motif (a.k.a. RRM, RBD, or RNP domain);; RNA recognition motif. (a.k.a. RRM, RBD, or RNP domain);; RNA recognition motif. (a.k.a. RRM, RBD, or RNP domain);; RNA recognition motif (a.k.a. RRM, RBD, or RNP domain);; RNA recognition motif. (a.k.a. RRM, RBD, or RNP domain)	Polyadenylate-binding protein GN=pAbp OS=Drosophila melanogaster (Fruit fly) PE=1 SV=3	S	Function unknown	PREDICTED: polyadenylate-binding protein 1-like isoform 4 [Bombus terrestris]
F01_cb12383_c1/f1p0/681	[K]	Transcription	--	K12622|6.62303e-40|xtr:100125161|lsm3; LSM3 homolog, U6 small nuclear RNA associated; K12622 U6 snRNA-associated Sm-like protein LSm3 (A)	ko03018:RNA degradation;ko03040:Spliceosome	[A]	RNA processing and modification	LSM domain	Probable U6 snRNA-associated Sm-like protein LSm3 GN=lsm3 OS=Dictyostelium discoideum (Slime mold) PE=3 SV=1	K	Transcription	hypothetical protein DAPPUDRAFT_226183 [Daphnia pulex]
F01_cb2473_c0/f19p3/3249	--	--	Molecular Function: peroxidase activity (GO:0004601);; Molecular Function: prostaglandin-endoperoxide synthase activity (GO:0004666);; Biological Process: response to oxidative stress (GO:0006979);; Molecular Function: heme binding (GO:0020037);; Biological Process: oxidation-reduction process (GO:0055114);;	K11987|0|lgi:LOTGIDRAFT_139178|hypothetical protein; K11987 prostaglandin-endoperoxide synthase 2 [EC:1.14.99.1] (A)	ko00590:Arachidonic acid metabolism	[R]	General function prediction only	Animal haem peroxidase	Peroxinectin A (Precursor) GN=poxA OS=Dictyostelium discoideum (Slime mold) PE=2 SV=1	S	Function unknown	cyclooxygenase [Penaeus monodon]
F01_cb3224_c5/f1p0/3086	--	--	--	--	--	--	--	Glycolipid transfer protein (GLTP)	--	U	Intracellular trafficking, secretion, and vesicular transport	PREDICTED: glycolipid transfer protein domain-containing protein 1-like [Metaseiulus occidentalis]
F01_cb13295_c68825/f1p0/2863	--	--	Molecular Function: peptidase activity (GO:0008233);;	--	--	[E]	Amino acid transport and metabolism	Trypsin;; Domain of unknown function (DUF1986)	Proclotting enzyme heavy chain (Precursor) OS=Tachypleus tridentatus (Japanese horseshoe crab) PE=1 SV=1	O	Posttranslational modification, protein turnover, chaperones	trypsin, putative [Pediculus humanus corporis]
F01_cb1896_c100206/f1p0/3777	[R]	General function prediction only	Molecular Function: ATP binding (GO:0005524);; Biological Process: ATP catabolic process (GO:0006200);; Molecular Function: ATPase activity (GO:0016887);;	K06184|6.34863e-107|tca:660218|ATP-binding cassette sub-family F member 1; K06184 ATP-binding cassette, subfamily F, member 1 (A)	--	[J]	Translation, ribosomal structure and biogenesis	ABC transporter;; ABC transporter;; ABC transporter;; AAA domain	ABC transporter F family member 4 GN=abcF4 OS=Dictyostelium discoideum (Slime mold) PE=3 SV=1	S	Function unknown	ABC protein, subfamily ABCF [Daphnia pulex]
F01_cb9999_c0/f14p0/1737	--	--	Molecular Function: translation elongation factor activity (GO:0003746);; Biological Process: translational elongation (GO:0006414);; Biological Process: ubiquitin-dependent protein catabolic process (GO:0006511);;	K03872|5.53929e-69|tca:664284|transcription elongation factor B polypeptide 1; K03872 transcription elongation factor B, polypeptide 1 (A)	ko04120:Ubiquitin mediated proteolysis	[K]	Transcription	Skp1 family, tetramerisation domain	Transcription elongation factor B polypeptide 1 GN=tceb1 OS=Dictyostelium discoideum (Slime mold) PE=3 SV=1	K	Transcription	Transcription elongation factor B polypeptide 1 [Zootermopsis nevadensis]
F01_cb4356_c1/f2p0/2775	--	--	--	--	--	--	--	Nuclear pore component	--	S	Function unknown	hypothetical protein L798_07030 [Zootermopsis nevadensis]
F01_cb4115_c0/f2p0/3424	--	--	--	K13103|2.29476e-142|ame:408611|Stip, GB11515; Sip1/TFIP11 interacting protein; K13103 tuftelin-interacting protein 11 (A)	--	[A]	RNA processing and modification	Tuftelin interacting protein N terminal;; G-patch domain;; GC-rich sequence DNA-binding factor-like protein;; GC-rich sequence DNA-binding factor-like protein	Septin-interacting protein 1 GN=sip1 OS=Drosophila melanogaster (Fruit fly) PE=1 SV=1	S	Function unknown	Tuftelin-interacting protein 11 [Zootermopsis nevadensis]
F01_cb6483_c12/f1p2/2677	--	--	--	K01277|0|nvi:100117644|dipeptidyl peptidase 3; K01277 dipeptidyl-peptidase III [EC:3.4.14.4] (A)	--	[R]	General function prediction only	Peptidase family M49;; Peptidase family M49	Dipeptidyl peptidase 3 GN=DppIII OS=Drosophila melanogaster (Fruit fly) PE=2 SV=2	S	Function unknown	PREDICTED: dipeptidyl peptidase 3 isoform X1 [Microplitis demolitor]
F01_cb1994_c0/f1p0/4256	--	--	--	--	--	--	--	--	--	S	Function unknown	hypothetical protein LOTGIDRAFT_125687, partial [Lottia gigantea]
F01_cb1896_c114911/f1p0/2476	--	--	--	--	--	--	--	--	--	S	Function unknown	PREDICTED: hypothetical protein LOC100636503 [Amphimedon queenslandica]
F01_cb4710_c4/f3p0/3024	--	--	--	--	--	[S]	Function unknown	Serine incorporator (Serinc)	Probable serine incorporator GN=serinc OS=Nematostella vectensis (Starlet sea anemone) PE=3 SV=1	S	Function unknown	hypothetical protein DAPPUDRAFT_303430 [Daphnia pulex]
F01_cb5115_c2/f1p0/2905	[O]	Posttranslational modification, protein turnover, chaperones	--	K02259|2.65693e-103|ame:410617|GB20115; cytochrome c oxidase assembly protein COX15 homolog; K02259 cytochrome c oxidase assembly protein subunit 15 (A)	ko00190:Oxidative phosphorylation;ko00860:Porphyrin and chlorophyll metabolism	[O]	Posttranslational modification, protein turnover, chaperones	Cytochrome oxidase assembly protein;; Cytochrome oxidase assembly protein;; Cytochrome oxidase assembly protein	--	O	Posttranslational modification, protein turnover, chaperones	PREDICTED: cytochrome c oxidase assembly protein COX15 homolog [Apis mellifera]
F01_cb1896_c58116/f1p0/2350	--	--	--	--	--	--	--	--	Pro-resilin (Precursor) GN=resilin OS=Drosophila melanogaster (Fruit fly) PE=1 SV=1	--	--	hypothetical protein OXYTRI_13059 [Oxytricha trifallax]
F01_cb12869_c168691/f1p0/1846	[C]	Energy production and conversion	Molecular Function: ATP binding (GO:0005524);; Biological Process: ATP synthesis coupled proton transport (GO:0015986);; Biological Process: ATP hydrolysis coupled proton transport (GO:0015991);; Cellular Component: proton-transporting ATP synthase complex, catalytic core F(1) (GO:0045261);; Molecular Function: proton-transporting ATP synthase activity, rotational mechanism (GO:0046933);;	K02133|8.40763e-121|fch:102054840|ATP5B; ATP synthase, H+ transporting, mitochondrial F1 complex, beta polypeptide; K02133 F-type H+-transporting ATPase subunit beta [EC:3.6.3.14] (A)	ko00190:Oxidative phosphorylation	[C]	Energy production and conversion	ATP synthase alpha/beta family, nucleotide-binding domain	ATP synthase subunit beta, mitochondrial (Precursor) OS=Hemicentrotus pulcherrimus (Sea urchin) PE=2 SV=1	C	Energy production and conversion	ATP synthase beta subunit [Penaeus monodon]
F01_cb1678_c12/f1p0/1871	--	--	--	K13963|1.27626e-91|hro:HELRODRAFT_114508|hypothetical protein; K13963 serpin B (A)	--	[V]	Defense mechanisms	Serpin (serine protease inhibitor);; Serpin (serine protease inhibitor)	Alaserpin (Precursor) OS=Manduca sexta (Tobacco hawkmoth) PE=1 SV=1	O	Posttranslational modification, protein turnover, chaperones	serine protease inhibitor [Marsupenaeus japonicus]
F01_cb1896_c1154/f1p1/3257	[M]	Cell wall/membrane/envelope biogenesis	Biological Process: carbohydrate metabolic process (GO:0005975);; Molecular Function: racemase and epimerase activity, acting on carbohydrates and derivatives (GO:0016857);;	K01784|9.47713e-149|tca:657035|probable UDP-glucose 4-epimerase; K01784 UDP-glucose 4-epimerase [EC:5.1.3.2] (A)	ko00052:Galactose metabolism;ko00520:Amino sugar and nucleotide sugar metabolism	[M]	Cell wall/membrane/envelope biogenesis	NAD dependent epimerase/dehydratase family;; UDP-glucose 4-epimerase C-term subunit;; 3-beta hydroxysteroid dehydrogenase/isomerase family;; Polysaccharide biosynthesis protein;; Male sterility protein;; RmlD substrate binding domain;; NADH(P)-binding;; short chain dehydrogenase;; NmrA-like family;; KR domain	UDP-glucose 4-epimerase {ECO:0000303|PubMed:20519568, ECO:0000303|PubMed:22654673} GN=Gale OS=Drosophila melanogaster (Fruit fly) PE=1 SV=1	M	Cell wall/membrane/envelope biogenesis	PREDICTED: probable UDP-glucose 4-epimerase isoform X2 [Tribolium castaneum]
F01_cb5526_c1/f1p1/3013	--	--	--	--	--	--	--	--	--	S	Function unknown	hypothetical protein LOTGIDRAFT_115322 [Lottia gigantea]
F01_cb5618_c8/f1p0/4932	[RTKL]	--	Molecular Function: nucleotide binding (GO:0000166);; Molecular Function: protein serine/threonine kinase activity (GO:0004674);; Biological Process: phosphorylation (GO:0016310);;	K08798|0|phu:Phum_PHUM509230|serine/threonine-protein kinase MARK2, putative (EC:2.7.11.17); K08798 MAP/microtubule affinity-regulating kinase [EC:2.7.11.1] (A)	--	[R]	General function prediction only	Protein kinase domain;; Protein tyrosine kinase;; Kinase associated domain 1;; Kinase-like	Serine/threonine-protein kinase par-1 {ECO:0000250|UniProtKB:Q9TW45, ECO:0000312|EMBL:CAP25402.1} GN=par-1 OS=Caenorhabditis briggsae PE=3 SV=1	T	Signal transduction mechanisms	serine/threonine-protein kinase MARK2, putative [Pediculus humanus corporis]
F01_cb1169_c0/f3p0/5889	--	--	Molecular Function: zinc ion binding (GO:0008270);; Molecular Function: ligase activity (GO:0016874);;	K10635|9.5105e-44|phu:Phum_PHUM451720|hypothetical protein; K10635 E3 ubiquitin-protein ligase Arkadia [EC:6.3.2.19] (A)	--	[O]	Posttranslational modification, protein turnover, chaperones	Ring finger domain;; Zinc finger, C3HC4 type (RING finger);; RING-H2 zinc finger;; Zinc finger, C3HC4 type (RING finger);; zinc-RING finger domain;; Zinc finger, C3HC4 type (RING finger)	Protein goliath (Precursor) GN=gol OS=Drosophila melanogaster (Fruit fly) PE=2 SV=3	O	Posttranslational modification, protein turnover, chaperones	E3 ubiquitin-protein ligase arkadia-B [Zootermopsis nevadensis]
F01_cb13295_c16588/f1p0/2191	--	--	Molecular Function: oxidoreductase activity (GO:0016491);; Biological Process: oxidation-reduction process (GO:0055114);;	--	--	--	--	Hemocyanin, all-alpha domain;; Hemocyanin, ig-like domain;; Hemocyanin, copper containing domain;; Common central domain of tyrosinase;; Hemocyanin, ig-like domain;; Hemocyanin, copper containing domain	Hemocyanin C chain OS=Panulirus interruptus (California spiny lobster) PE=1 SV=1	S	Function unknown	hemocyanin subunit 1 [Macrobrachium nipponense]
F01_cb11003_c0/f11p1/1737	[Q]	Secondary metabolites biosynthesis, transport and catabolism	Molecular Function: binding (GO:0005488);; Molecular Function: oxidoreductase activity (GO:0016491);;	K07422|8.56643e-66|bfo:BRAFLDRAFT_61918|hypothetical protein; K07422 cytochrome P450, family 2, subfamily U, polypeptide 1 (A)	ko00590:Arachidonic acid metabolism	[Q]	Secondary metabolites biosynthesis, transport and catabolism	Cytochrome P450;; Cytochrome P450;; Cytochrome P450	Cytochrome P450 2L1 GN=CYP2L1 OS=Panulirus argus (Caribbean spiny lobster) PE=1 SV=1	Q	Secondary metabolites biosynthesis, transport and catabolism	hypothetical protein BRAFLDRAFT_61918 [Branchiostoma floridae]
F01_cb2119_c8/f1p0/4119	--	--	--	--	--	[U]	Intracellular trafficking, secretion, and vesicular transport	Major Facilitator Superfamily;; MFS_1 like family	--	U	Intracellular trafficking, secretion, and vesicular transport	hypothetical protein DAPPUDRAFT_315076 [Daphnia pulex]
F01_cb1459_c13/f1p2/4277	--	--	Molecular Function: GTPase activity (GO:0003924);; Molecular Function: acid phosphatase activity (GO:0003993);; Molecular Function: calcium ion binding (GO:0005509);; Molecular Function: GTP binding (GO:0005525);; Biological Process: GTP catabolic process (GO:0006184);; Biological Process: cation transport (GO:0006812);; Molecular Function: cation transmembrane transporter activity (GO:0008324);;	K12476|0|ame:413012|Past1, GB17549; putative achaete scute target 1; K12476 EH domain-containing protein 3 (A)	ko04144:Endocytosis	[TU]	--	Dynamin family;; Cytoskeletal-regulatory complex EF hand;; 50S ribosome-binding GTPase	Epidermal growth factor receptor substrate 15 homolog GN=eps15 OS=Dictyostelium discoideum (Slime mold) PE=1 SV=1	S	Function unknown	hypothetical protein DAPPUDRAFT_304007 [Daphnia pulex]
F01_cb8429_c2/f3p0/1864	--	--	Molecular Function: calcium ion binding (GO:0005509);; Molecular Function: oxidoreductase activity (GO:0016491);;	--	--	[TU]	--	EF-hand domain pair;; EF hand;; EF-hand domain;; EF hand;; EF-hand domain pair	--	--	--	Calumenin [Zootermopsis nevadensis]
F01_cb13295_c71685/f1p0/2165	--	--	--	--	--	--	--	Hemocyanin, copper containing domain;; Hemocyanin, ig-like domain;; Hemocyanin, ig-like domain;; Hemocyanin, copper containing domain	Hemocyanin C chain OS=Panulirus interruptus (California spiny lobster) PE=1 SV=1	S	Function unknown	hemocyanin subunit 1 [Macrobrachium nipponense]
F01_cb1896_c19986/f1p0/3627	[P]	Inorganic ion transport and metabolism	--	--	--	[R]	General function prediction only	Sulfatase;; Sulfatase	Arylsulfatase (Precursor) OS=Strongylocentrotus purpuratus (Purple sea urchin) PE=2 SV=1	P	Inorganic ion transport and metabolism	Arylsulfatase B [Zootermopsis nevadensis]
F01_cb13295_c73429/f1p1/2655	--	--	--	--	--	--	--	Interferon-induced 6-16 family	--	S	Function unknown	hypothetical protein RF11_14163 [Thelohanellus kitauei]
F01_cb8133_c1/f1p0/2232	[R]	General function prediction only	Molecular Function: nucleotide binding (GO:0000166);;	K17681|0|ame:551329|bor, GB16120; belphegor; K17681 ATPase family AAA domain-containing protein 3A/B (A)	--	[O]	Posttranslational modification, protein turnover, chaperones	Domain of unknown function (DUF3523);; ATPase family associated with various cellular activities (AAA);; Holliday junction DNA helicase ruvB N-terminus	ATPase family AAA domain-containing protein 3 GN=atad-3 OS=Caenorhabditis elegans PE=3 SV=2	S	Function unknown	PREDICTED: ATPase family AAA domain-containing protein 3-like [Megachile rotundata]
F01_cb9165_c4/f1p0/992	--	--	Molecular Function: sequence-specific DNA binding transcription factor activity (GO:0003700);; Cellular Component: nucleus (GO:0005634);; Biological Process: regulation of transcription, DNA-templated (GO:0006355);; Molecular Function: sequence-specific DNA binding (GO:0043565);;	K09037|6.0724e-50|ame:726492|GB16096; transcription factor MafG-like; K09037 transcription factor MAFF/G/K (A)	--	[K]	Transcription	bZIP Maf transcription factor	--	K	Transcription	transcription factor MafG-like [Riptortus pedestris]
F01_cb12869_c211291/f7p1/1857	[C]	Energy production and conversion	Molecular Function: ATP binding (GO:0005524);; Biological Process: ATP synthesis coupled proton transport (GO:0015986);; Biological Process: ATP hydrolysis coupled proton transport (GO:0015991);; Cellular Component: proton-transporting ATP synthase complex, catalytic core F(1) (GO:0045261);; Molecular Function: proton-transporting ATP synthase activity, rotational mechanism (GO:0046933);;	K02133|0|xla:379818|atp5b; ATP synthase, H+ transporting, mitochondrial F1 complex, beta polypeptide (EC:3.6.3.14); K02133 F-type H+-transporting ATPase subunit beta [EC:3.6.3.14] (A)	ko00190:Oxidative phosphorylation	[C]	Energy production and conversion	ATP synthase alpha/beta family, nucleotide-binding domain;; ATP synthase alpha/beta chain, C terminal domain;; ATP synthase alpha/beta family, beta-barrel domain	ATP synthase subunit beta, mitochondrial (Precursor) GN=atp-2 OS=Caenorhabditis elegans PE=1 SV=2	C	Energy production and conversion	ATP synthase beta subunit [Penaeus monodon]
F01_cb9268_c0/f1p0/1324	--	--	--	--	--	--	--	SAP30 zinc-finger;; Sin3 binding region of histone deacetylase complex subunit SAP30	Histone deacetylase complex subunit SAP30 homolog GN=AAEL000149 OS=Aedes aegypti (Yellowfever mosquito) PE=3 SV=1	S	Function unknown	sap30, putative [Ixodes scapularis]
F01_cb12869_c10657/f2p8/1297	--	--	Molecular Function: ATP binding (GO:0005524);; Cellular Component: cytoplasm (GO:0005737);; Cellular Component: cytoskeleton (GO:0005856);;	K05692|0|nvi:100116604|Arp1; actin related protein 1; K05692 actin beta/gamma 1 (A)	ko04145:Phagosome;ko04391:Hippo signaling pathway - fly;ko04745:Phototransduction - fly	[Z]	Cytoskeleton	Actin;; Actin	Actin, clone 403 (Precursor) OS=Artemia sp. (Brine shrimp) PE=2 SV=1	Z	Cytoskeleton	actin [Marsupenaeus japonicus]
F01_cb12869_c30064/f1p2/1075	--	--	Cellular Component: extracellular region (GO:0005576);; Biological Process: proteolysis (GO:0006508);; Biological Process: digestion (GO:0007586);; Molecular Function: cysteine-type peptidase activity (GO:0008234);; Biological Process: protein catabolic process (GO:0030163);; Biological Process: collagen catabolic process (GO:0030574);;	K01365|3.18926e-109|aag:AaeL_AAEL002833|cathepsin l; K01365 cathepsin L [EC:3.4.22.15] (A)	ko04142:Lysosome;ko04145:Phagosome	[O]	Posttranslational modification, protein turnover, chaperones	Papain family cysteine protease;; Cathepsin propeptide inhibitor domain (I29);; Peptidase C1-like family	Crustapain (Precursor) OS=Pandalus borealis (Northern red shrimp) PE=1 SV=1	O	Posttranslational modification, protein turnover, chaperones	RecName: Full=Crustapain; AltName: Full=NsCys; Flags: Precursor [Pandalus borealis]
F01_cb7907_c8/f1p0/1936	[MG]	--	Molecular Function: catalytic activity (GO:0003824);; Biological Process: cellular metabolic process (GO:0044237);; Molecular Function: coenzyme binding (GO:0050662);;	K02377|1.69375e-175|lgi:LOTGIDRAFT_205768|hypothetical protein; K02377 GDP-L-fucose synthase [EC:1.1.1.271] (A)	ko00051:Fructose and mannose metabolism;ko00520:Amino sugar and nucleotide sugar metabolism	[GO]	--	NAD dependent epimerase/dehydratase family;; RmlD substrate binding domain;; 3-beta hydroxysteroid dehydrogenase/isomerase family;; Polysaccharide biosynthesis protein;; Male sterility protein	GDP-L-fucose synthase GN=ger OS=Dictyostelium discoideum (Slime mold) PE=3 SV=1	M	Cell wall/membrane/envelope biogenesis	hypothetical protein LOTGIDRAFT_205768 [Lottia gigantea]
F01_cb7717_c4/f1p0/2219	[R]	General function prediction only	--	--	--	[B]	Chromatin structure and dynamics	SET domain	SET and MYND domain-containing protein DDB_G0292140 GN=DDB_G0292140 OS=Dictyostelium discoideum (Slime mold) PE=3 SV=1	S	Function unknown	PREDICTED: SET and MYND domain-containing protein 4-like [Apis florea]
F01_cb9616_c517/f1p0/1527	--	--	Molecular Function: G-protein coupled receptor activity (GO:0004930);; Biological Process: G-protein coupled receptor signaling pathway (GO:0007186);; Biological Process: visual perception (GO:0007601);; Biological Process: phototransduction (GO:0007602);; Molecular Function: photoreceptor activity (GO:0009881);; Cellular Component: integral component of membrane (GO:0016021);; Biological Process…	K04255|1.62729e-156|aag:AaeL_AAEL005621|rhodopsin; K04255 r-opsin (A)	--	[R]	General function prediction only	7 transmembrane receptor (rhodopsin family);; Serpentine type 7TM GPCR chemoreceptor Srsx	Rhodopsin GN=RHO OS=Procambarus clarkii (Red swamp crayfish) PE=2 SV=1	U	Intracellular trafficking, secretion, and vesicular transport	rhodopsin [Litopenaeus vannamei]
F01_cb4857_c3/f1p0/2608	--	--	--	--	--	--	--	Herpesviridae UL52/UL70 DNA primase	--	S	Function unknown	Coiled-coil domain-containing protein [Zootermopsis nevadensis]
F01_cb10166_c2/f7p0/786	--	--	Molecular Function: structural constituent of cuticle (GO:0042302);;	--	--	--	--	Insect cuticle protein	Pro-resilin (Precursor) GN=resilin OS=Drosophila melanogaster (Fruit fly) PE=1 SV=1	S	Function unknown	cuticle protein [Culex quinquefasciatus]
F01_cb13295_c57910/f1p0/3106	--	--	Molecular Function: nucleic acid binding (GO:0003676);;	--	--	--	--	'Cold-shock' DNA-binding domain;; SUZ-C motif	--	K	Transcription	Cold shock domain-containing protein E1 [Zootermopsis nevadensis]
F01_cb13295_c114660/f1p0/2634	[J]	Translation, ribosomal structure and biogenesis	Molecular Function: aminoacyl-tRNA ligase activity (GO:0004812);; Biological Process: tRNA aminoacylation for protein translation (GO:0006418);;	K01881|3.22328e-98|aga:AgaP_AGAP003589|AGAP003589-PA; K01881 prolyl-tRNA synthetase [EC:6.1.1.15] (A)	ko00970:Aminoacyl-tRNA biosynthesis	[J]	Translation, ribosomal structure and biogenesis	tRNA synthetase class II core domain (G, H, P, S and T);; Anticodon binding domain;; tRNA synthetase class II core domain (G, H, P, S and T)	--	J	Translation, ribosomal structure and biogenesis	hypothetical protein DAPPUDRAFT_127919 [Daphnia pulex]
F01_cb1896_c116237/f3p0/2238	--	--	Cellular Component: extracellular region (GO:0005576);; Biological Process: transport (GO:0006810);; Molecular Function: oxidoreductase activity (GO:0016491);; Biological Process: oxidation-reduction process (GO:0055114);;	--	--	--	--	Hemocyanin, copper containing domain;; Hemocyanin, ig-like domain;; Hemocyanin, all-alpha domain	Hemocyanin B chain OS=Panulirus interruptus (California spiny lobster) PE=1 SV=1	S	Function unknown	hemocyanin [Palaemon carinicauda]
F01_cb6668_c5/f1p1/2570	--	--	Cellular Component: nucleus (GO:0005634);;	K13109|2.4572e-71|isc:IscW_ISCW018510|IK cytokine down-regulator of HLA class II, putative; K13109 IK cytokine (A)	--	[T]	Signal transduction mechanisms	RED-like protein N-terminal region;; RED-like protein C-terminal region;; RED-like protein N-terminal region	--	S	Function unknown	IK cytokine down-regulator of HLA class II, putative [Ixodes scapularis]
F01_cb13295_c53442/f1p1/4990	--	--	Molecular Function: calcium ion binding (GO:0005509);;	--	--	[R]	General function prediction only	EF-hand domain pair;; EF-hand domain;; Keratin, high sulfur B2 protein	--	U	Intracellular trafficking, secretion, and vesicular transport	hypothetical protein DAPPUDRAFT_248374 [Daphnia pulex]
F01_cb2930_c12/f1p0/2069	[R]	General function prediction only	Molecular Function: nucleotide binding (GO:0000166);; Molecular Function: nucleic acid binding (GO:0003676);; Cellular Component: ribonucleoprotein complex (GO:0030529);;	--	--	[A]	RNA processing and modification	RNA recognition motif. (a.k.a. RRM, RBD, or RNP domain);; RNA recognition motif (a.k.a. RRM, RBD, or RNP domain);; RNA recognition motif. (a.k.a. RRM, RBD, or RNP domain);; Limkain b1	Polyadenylate-binding protein GN=pAbp OS=Drosophila melanogaster (Fruit fly) PE=1 SV=3	S	Function unknown	hypothetical protein TcasGA2_TC000185 [Tribolium castaneum]
F01_cb9907_c1/f1p0/698	--	--	Molecular Function: enzyme inhibitor activity (GO:0004857);; Cellular Component: mitochondrion (GO:0005739);; Biological Process: negative regulation of catalytic activity (GO:0043086);; Biological Process: negative regulation of nucleotide metabolic process (GO:0045980);;	--	--	--	--	Mitochondrial ATPase inhibitor, IATP	ATPase inhibitor mai-2, mitochondrial (Precursor) OS=Caenorhabditis briggsae PE=3 SV=1	K	Transcription	ATPase inhibitory factor 1 [Procambarus clarkii]
F01_cb13295_c69959/f1p0/2602	[R]	General function prediction only	Molecular Function: nucleic acid binding (GO:0003676);; Molecular Function: metal ion binding (GO:0046872);;	--	--	[R]	General function prediction only	Zinc-finger double domain;; Zinc finger, C2H2 type;; C2H2-type zinc finger;; Zinc-finger double-stranded RNA-binding;; Zinc-finger of C2H2 type;; C2H2-type zinc finger	Krueppel homolog 1 GN=Kr-h1 OS=Drosophila melanogaster (Fruit fly) PE=2 SV=2	S	Function unknown	hypothetical protein YQE_04495, partial [Dendroctonus ponderosae]
F01_cb12869_c22281/f1p0/1446	[Z]	Cytoskeleton	Molecular Function: structural constituent of cytoskeleton (GO:0005200);; Molecular Function: ATP binding (GO:0005524);; Cellular Component: lipid particle (GO:0005811);; Cellular Component: actin filament (GO:0005884);; Biological Process: cytoskeleton organization (GO:0007010);;	K12314|0|acs:100560364|actc1; actin, alpha, cardiac muscle 1; K12314 actin, alpha cardiac muscle (A)	ko04260:Cardiac muscle contraction;ko04261:Adrenergic signaling in cardiomyocytes	[Z]	Cytoskeleton	Actin	Actin-2, muscle-specific (Precursor) OS=Bactrocera dorsalis (Oriental fruit fly) PE=2 SV=1	Z	Cytoskeleton	skeletal muscle actin 6 [Homarus americanus]
F01_cb13295_c25739/f1p8/2945	--	--	--	--	--	--	--	--	--	S	Function unknown	hypothetical protein M514_27831 [Trichuris suis]
F01_cb13295_c100990/f2p0/2216	--	--	Molecular Function: peptidase activity, acting on L-amino acid peptides (GO:0070011);;	K01285|2.22003e-180|shr:100925337|PRCP; prolylcarboxypeptidase (angiotensinase C); K01285 lysosomal Pro-X carboxypeptidase [EC:3.4.16.2] (A)	ko04974:Protein digestion and absorption	[OR]	--	Serine carboxypeptidase S28;; Alpha/beta hydrolase family;; alpha/beta hydrolase fold	Prolyl carboxy peptidase like protein 5 (Precursor) GN=pcp-5 OS=Caenorhabditis elegans PE=1 SV=1	S	Function unknown	hypothetical protein DAPPUDRAFT_225197 [Daphnia pulex]
F01_cb10718_c7/f1p0/927	--	--	--	--	--	--	--	Insect cuticle protein	Cuticle protein AM1199 OS=Cancer pagurus (Rock crab) PE=1 SV=1	--	--	RecName: Full=Cuticle protein AM1199; Short=CPAM1199 [Cancer pagurus]
F01_cb12869_c92420/f1p0/1694	[Z]	Cytoskeleton	Molecular Function: GTPase activity (GO:0003924);; Molecular Function: structural constituent of cytoskeleton (GO:0005200);; Molecular Function: ATP binding (GO:0005524);; Molecular Function: GTP binding (GO:0005525);; Cellular Component: cytoplasm (GO:0005737);; Cellular Component: microtubule (GO:0005874);; Biological Process: GTP catabolic process (GO:0006184);; Biological Process: ATP catabol…	K07374|0|dpe:Dper_GL12416|GL12416 gene product from transcript GL12416-RA; K07374 tubulin alpha (A)	ko04145:Phagosome	[Z]	Cytoskeleton	Tubulin/FtsZ family, GTPase domain;; Tubulin C-terminal domain	Tubulin alpha-3 chain OS=Homarus americanus (American lobster) PE=2 SV=1	Z	Cytoskeleton	GL12416 [Drosophila persimilis]
F01_cb3152_c1/f1p0/3776	--	--	--	--	--	--	--	Myotubularin protein	--	S	Function unknown	hypothetical protein L798_07495 [Zootermopsis nevadensis]
F01_cb5875_c2/f12p1/2883	--	--	Biological Process: response to oxidative stress (GO:0006979);; Biological Process: determination of adult lifespan (GO:0008340);; Biological Process: response to heat (GO:0009408);;	--	--	[O]	Posttranslational modification, protein turnover, chaperones	Hsp20/alpha crystallin family;; Hsp20/alpha crystallin family	Heat shock protein 22 GN=Hsp22 OS=Drosophila melanogaster (Fruit fly) PE=1 SV=4	O	Posttranslational modification, protein turnover, chaperones	heat shock protein 21 [Macrobrachium rosenbergii]
F01_cb126_c9/f1p0/3281	--	--	--	--	--	--	--	Ciliary rootlet component, centrosome cohesion	Transport and Golgi organization protein 1 (Precursor) GN=Tango1 OS=Drosophila melanogaster (Fruit fly) PE=1 SV=2	U	Intracellular trafficking, secretion, and vesicular transport	Transport and Golgi organization protein 1 [Zootermopsis nevadensis]
F01_cb6483_c3/f2p2/2696	--	--	--	K01277|0|nvi:100117644|dipeptidyl peptidase 3; K01277 dipeptidyl-peptidase III [EC:3.4.14.4] (A)	--	[R]	General function prediction only	Peptidase family M49;; Peptidase family M49	Dipeptidyl peptidase 3 GN=DppIII OS=Drosophila melanogaster (Fruit fly) PE=2 SV=2	S	Function unknown	hypothetical protein DAPPUDRAFT_305996 [Daphnia pulex]
F01_cb11767_c0/f2p1/1258	[C]	Energy production and conversion	Molecular Function: monooxygenase activity (GO:0004497);; Cellular Component: endoplasmic reticulum membrane (GO:0005789);; Biological Process: single-organism metabolic process (GO:0044710);;	K06072|2.74627e-130|lcm:102349837|DOHH; deoxyhypusine hydroxylase/monooxygenase; K06072 deoxyhypusine monooxygenase [EC:1.14.99.29] (A)	--	[R]	General function prediction only	HEAT repeats;; PBS lyase HEAT-like repeat;; HEAT repeat;; HEAT-like repeat	Deoxyhypusine hydroxylase {ECO:0000255|HAMAP-Rule:MF_03101} GN=CG2245 OS=Drosophila melanogaster (Fruit fly) PE=2 SV=1	C	Energy production and conversion	PREDICTED: deoxyhypusine hydroxylase-like [Apis mellifera]
F01_cb5261_c5/f1p0/3090	--	--	--	K16865|2.32674e-130|isc:IscW_ISCW018158|programmed cell death-involved protein, putative; K16865 programmed cell death protein 4 (A)	--	[T]	Signal transduction mechanisms	MA3 domain	--	S	Function unknown	Programmed cell death protein 4 [Zootermopsis nevadensis]
F01_cb13295_c57113/f1p0/2794	[O]	Posttranslational modification, protein turnover, chaperones	--	--	--	[V]	Defense mechanisms	Serpin (serine protease inhibitor)	Serine protease inhibitor {ECO:0000312|EMBL:AAT35220.1} (Precursor) OS=Cyanea capillata (Lion&apos;s mane jellyfish) PE=1 SV=1	O	Posttranslational modification, protein turnover, chaperones	serine proteinase inhibitor 7 [Litopenaeus vannamei]
F01_cb303_c4/f1p0/5192	--	--	--	K17696|4.63187e-06|aga:AgaP_AGAP007696|AGAP007696-PA; K17696 DNA-binding protein inhibitor ID, other (A)	ko04350:TGF-beta signaling pathway	--	--	Helix-loop-helix DNA-binding domain	--	--	--	AGAP007696-PA [Anopheles gambiae str. PEST]
F01_cb13090_c1/f1p0/5104	--	--	--	--	--	[S]	Function unknown	Protein of unknown function (DUF1308)	--	S	Function unknown	hypothetical protein L798_14662 [Zootermopsis nevadensis]
F01_cb5613_c4/f1p0/5629	--	--	--	K11765|9.12567e-147|ame:724311|GB19258; uncharacterized LOC724311; K11765 AT-rich interactive domain-containing protein 2 (A)	--	[K]	Transcription	ARID/BRIGHT DNA binding domain	SWI/SNF nucleosome remodeling complex component GN=C08B11.3 OS=Caenorhabditis elegans PE=3 SV=1	S	Function unknown	PREDICTED: AT-rich interactive domain-containing protein 2-like [Bombus terrestris]
F01_cb203_c0/f2p1/5137	--	--	--	K12616|8.19794e-104|nvi:100116066|enhancer of mRNA-decapping protein 4; K12616 enhancer of mRNA-decapping protein 4 (A)	ko03018:RNA degradation	[R]	General function prediction only	WD domain, G-beta repeat	Enhancer of mRNA-decapping protein 4 homolog GN=Ge-1 OS=Drosophila melanogaster (Fruit fly) PE=1 SV=2	S	Function unknown	Enhancer of mRNA-decapping protein 4 [Zootermopsis nevadensis]
F01_cb12869_c73182/f1p0/1410	--	--	Molecular Function: oxidoreductase activity (GO:0016491);; Biological Process: oxidation-reduction process (GO:0055114);;	--	--	--	--	Hemocyanin, ig-like domain;; Hemocyanin, copper containing domain;; Common central domain of tyrosinase	Hemocyanin B chain OS=Panulirus interruptus (California spiny lobster) PE=1 SV=1	--	--	hemocyanin [Palaemon carinicauda]
F01_cb1608_c1/f3p0/3892	[GEPR]	--	--	--	--	[G]	Carbohydrate transport and metabolism	Major Facilitator Superfamily	--	G	Carbohydrate transport and metabolism	PREDICTED: uncharacterized protein LOC662983 isoform X2 [Tribolium castaneum]
F01_cb13295_c151761/f3p3/2153	[G]	Carbohydrate transport and metabolism	Molecular Function: hydrolase activity, acting on glycosyl bonds (GO:0016798);;	K12373|1.82468e-177|ola:101158618|beta-hexosaminidase subunit beta-like; K12373 hexosaminidase [EC:3.2.1.52] (A)	ko00511:Other glycan degradation;ko00520:Amino sugar and nucleotide sugar metabolism;ko00531:Glycosaminoglycan degradation;ko00603:Glycosphingolipid biosynthesis - globo series;ko00604:Glycosphingolipid biosynthesis - ganglio series;ko04142:Lysosome	[G]	Carbohydrate transport and metabolism	Glycosyl hydrolase family 20, catalytic domain;; beta-acetyl hexosaminidase like	Beta-hexosaminidase A (Precursor) GN=hex-1 OS=Caenorhabditis elegans PE=1 SV=1	G	Carbohydrate transport and metabolism	Beta-hexosaminidase subunit beta [Zootermopsis nevadensis]
F01_cb12001_c0/f2p0/1601	--	--	--	K03026|2.86789e-30|cmy:102934427|POLR3D; polymerase (RNA) III (DNA directed) polypeptide D, 44kDa; K03026 DNA-directed RNA polymerase III subunit RPC4 (A)	ko00230:Purine metabolism;ko00240:Pyrimidine metabolism;ko03020:RNA polymerase;ko04623:Cytosolic DNA-sensing pathway	[K]	Transcription	RNA polymerase III RPC4	--	K	Transcription	DNA-directed RNA polymerase III subunit RPC4 [Zootermopsis nevadensis]
F01_cb1896_c41734/f1p0/3967	[R]	General function prediction only	--	K05039|3.60154e-71|bfo:BRAFLDRAFT_281662|hypothetical protein; K05039 solute carrier family 6 (neurotransmitter transporter, GABA) member 6/8/11/12/13 (A)	--	[T]	Signal transduction mechanisms	Sodium:neurotransmitter symporter family;; Sodium:neurotransmitter symporter family	Sodium- and chloride-dependent betaine transporter {ECO:0000250|UniProtKB:P48065} OS=Caenorhabditis elegans PE=1 SV=1	P	Inorganic ion transport and metabolism	taurine transporter [Euphausia superba]
F01_cb2926_c5/f1p1/3744	--	--	--	--	--	--	--	--	--	S	Function unknown	putative dynactin p25 [Neospora caninum Liverpool]
F01_cb1896_c240013/f1p0/2101	--	--	Cellular Component: extracellular region (GO:0005576);; Biological Process: transport (GO:0006810);; Molecular Function: oxidoreductase activity (GO:0016491);; Biological Process: oxidation-reduction process (GO:0055114);;	--	--	--	--	Hemocyanin, copper containing domain;; Hemocyanin, ig-like domain;; Hemocyanin, all-alpha domain	Hemocyanin B chain OS=Panulirus interruptus (California spiny lobster) PE=1 SV=1	S	Function unknown	hemocyanin [Palaemon carinicauda]
F01_cb12869_c59422/f1p0/1443	--	--	Molecular Function: ATP binding (GO:0005524);; Molecular Function: kinase activity (GO:0016301);; Biological Process: phosphorylation (GO:0016310);;	--	--	[C]	Energy production and conversion	ATP:guanido phosphotransferase, N-terminal domain;; ATP:guanido phosphotransferase, C-terminal catalytic domain;; ATP:guanido phosphotransferase, C-terminal catalytic domain	Arginine kinase OS=Anthopleura japonicus (Sea anemone) PE=1 SV=1	E	Amino acid transport and metabolism	arginine kinase 3 [Neocaridina denticulata]
F01_cb12398_c0/f3p0/925	[RTKL]	--	Molecular Function: protein serine/threonine kinase activity (GO:0004674);; Molecular Function: ATP binding (GO:0005524);; Biological Process: protein phosphorylation (GO:0006468);;	K15409|4.19141e-120|ame:724672|GB12981; serine/threonine-protein kinase SRPK1-like; K15409 serine/threonine-protein kinase SRPK1 [EC:2.7.11.1] (A)	--	[T]	Signal transduction mechanisms	Protein kinase domain;; Protein tyrosine kinase	Serine/threonine-protein kinase spk-1 GN=spk-1 OS=Caenorhabditis elegans PE=2 SV=3	T	Signal transduction mechanisms	hypothetical protein DAPPUDRAFT_303260 [Daphnia pulex]
F01_cb4437_c17/f1p0/3110	[Q]	Secondary metabolites biosynthesis, transport and catabolism	--	K10252|8.93126e-132|mdo:100032246|BCO2; beta-carotene oxygenase 2; K10252 beta,beta-carotene 9',10'-dioxygenase [EC:1.13.11.71] (A)	--	[Q]	Secondary metabolites biosynthesis, transport and catabolism	Retinal pigment epithelial membrane protein	Carotenoid isomerooxygenase GN=ninaB OS=Galleria mellonella (Greater wax moth) PE=1 SV=1	Q	Secondary metabolites biosynthesis, transport and catabolism	hypothetical protein DAPPUDRAFT_333779 [Daphnia pulex]
F01_cb1896_c1022/f1p2/2056	[Q]	Secondary metabolites biosynthesis, transport and catabolism	--	--	--	[Q]	Secondary metabolites biosynthesis, transport and catabolism	Multicopper oxidase;; Multicopper oxidase;; Multicopper oxidase;; Multicopper oxidase	--	Q	Secondary metabolites biosynthesis, transport and catabolism	hypothetical protein DAPPUDRAFT_49503 [Daphnia pulex]
F01_cb7019_c1/f1p0/2709	--	--	Molecular Function: RNA polymerase II transcription cofactor activity (GO:0001104);; Biological Process: regulation of transcription from RNA polymerase II promoter (GO:0006357);; Cellular Component: mediator complex (GO:0016592);;	K15148|1.9227e-72|ame:413179|MED7, GB18812; mediator of RNA polymerase II transcription subunit 7; K15148 mediator of RNA polymerase II transcription subunit 7 (A)	--	[K]	Transcription	MED7 protein	Mediator of RNA polymerase II transcription subunit 7 GN=MED7 OS=Anopheles gambiae (African malaria mosquito) PE=3 SV=2	K	Transcription	Mediator of RNA polymerase II transcription subunit 7, partial [Stegodyphus mimosarum]
F01_cb8178_c23/f1p0/975	[LKJ]	--	Molecular Function: translation initiation factor activity (GO:0003743);; Molecular Function: ATP binding (GO:0005524);; Biological Process: translational initiation (GO:0006413);; Molecular Function: ATP-dependent helicase activity (GO:0008026);;	K03257|1.22808e-180|bfo:BRAFLDRAFT_238703|hypothetical protein; K03257 translation initiation factor 4A (A)	ko03013:RNA transport	[J]	Translation, ribosomal structure and biogenesis	DEAD/DEAH box helicase;; Helicase conserved C-terminal domain	Eukaryotic initiation factor 4A GN=eIF-4a OS=Drosophila melanogaster (Fruit fly) PE=1 SV=3	L	Replication, recombination and repair	eukaryotic initiation factor 4A [Callinectes sapidus]
F01_cb12869_c309673/f1p0/1063	--	--	Molecular Function: oxidoreductase activity (GO:0016491);; Biological Process: oxidation-reduction process (GO:0055114);;	--	--	--	--	Hemocyanin, ig-like domain;; Hemocyanin, all-alpha domain	Hemocyanin OS=Palinurus vulgaris (European spiny lobster) PE=1 SV=2	S	Function unknown	hemocyanin [Palaemon carinicauda]
F01_cb2475_c3/f1p1/4228	[U]	Intracellular trafficking, secretion, and vesicular transport	Biological Process: transport (GO:0006810);;	K14007|0|phu:Phum_PHUM569820|protein transport protein Sec24B, putative; K14007 protein transport protein SEC24 (A)	ko04141:Protein processing in endoplasmic reticulum	[U]	Intracellular trafficking, secretion, and vesicular transport	Sec23/Sec24 trunk domain;; Sec23/Sec24 helical domain;; Sec23/Sec24 beta-sandwich domain;; Sec23/Sec24 zinc finger;; Gelsolin repeat	Protein transport protein SEC24 GN=sec24 OS=Dictyostelium discoideum (Slime mold) PE=3 SV=1	U	Intracellular trafficking, secretion, and vesicular transport	hypothetical protein DAPPUDRAFT_304899 [Daphnia pulex]
F01_cb13295_c73194/f1p1/3463	--	--	--	--	--	[S]	Function unknown	Uncharacterised protein family (UPF0183)	UPF0183 protein CG7083 GN=CG7083 OS=Drosophila melanogaster (Fruit fly) PE=2 SV=1	S	Function unknown	hypothetical protein L798_05042, partial [Zootermopsis nevadensis]
F01_cb827_c2/f1p0/4503	--	--	--	--	--	--	--	--	--	S	Function unknown	PREDICTED: collagen alpha-1(XXVI) chain-like [Saccoglossus kowalevskii]
F01_cb9054_c1/f3p0/1751	--	--	--	K11291|1.13644e-35|bfo:BRAFLDRAFT_131259|hypothetical protein; K11291 nuclear autoantigenic sperm protein (A)	--	[BD]	--	SHNi-TPR;; Tetratricopeptide repeat;; TPR repeat;; Tetratricopeptide repeat	Protein HGV2 GN=HGV2 OS=Halocynthia roretzi (Sea squirt) PE=2 SV=1	S	Function unknown	nuclear autoantigenic sperm protein [Penaeus monodon]
F01_cb7631_c0/f2p0/2405	--	--	--	--	--	[MW]	--	Sulfotransferase family	--	S	Function unknown	PREDICTED: carbohydrate sulfotransferase 11 [Tribolium castaneum]
F01_cb13295_c26620/f1p0/2628	--	--	--	--	--	--	--	--	--	S	Function unknown	UNKNOWN [Stylonychia lemnae]
F01_cb4889_c1/f1p0/3088	[O]	Posttranslational modification, protein turnover, chaperones	Biological Process: cellular process (GO:0009987);; Molecular Function: transferase activity (GO:0016740);;	K05954|4.56466e-141|lve:103074104|FNTB; farnesyltransferase, CAAX box, beta; K05954 protein farnesyltransferase subunit beta [EC:2.5.1.58] (A)	ko00900:Terpenoid backbone biosynthesis	[O]	Posttranslational modification, protein turnover, chaperones	Prenyltransferase and squalene oxidase repeat;; Prenyltransferase-like;; Prenyltransferase-like	Protein farnesyltransferase subunit beta GN=fntB OS=Dictyostelium discoideum (Slime mold) PE=3 SV=1	O	Posttranslational modification, protein turnover, chaperones	Protein farnesyltransferase subunit beta [Zootermopsis nevadensis]
F01_cb13295_c66802/f1p0/3172	--	--	Molecular Function: guanyl-nucleotide exchange factor activity (GO:0005085);; Cellular Component: intracellular (GO:0005622);; Biological Process: small GTPase mediated signal transduction (GO:0007264);;	--	--	--	--	RasGEF domain;; SAM domain (Sterile alpha motif)	--	S	Function unknown	conserved hypothetical protein [Pediculus humanus corporis]
F01_cb11786_c7/f1p0/5756	--	--	--	--	--	[R]	General function prediction only	Phage integrase, N-terminal SAM-like domain;; Phage integrase family;; Phage integrase, N-terminal SAM-like domain;; Reverse transcriptase-like;; Reverse transcriptase (RNA-dependent DNA polymerase)	Endonuclease GN=pol OS=Drosophila melanogaster (Fruit fly) PE=3 SV=1	L	Replication, recombination and repair	reverse transcriptase [Daphnia pulex]
F01_cb13295_c125808/f1p0/2721	[R]	General function prediction only	--	K10415|0|nvi:100122948|Dic; cytoplasmic dynein 1 intermediate chain; K10415 dynein intermediate chain, cytosolic (A)	ko04145:Phagosome	[Z]	Cytoskeleton	WD domain, G-beta repeat;; Cytoplasmic dynein 1 intermediate chain 2	Cytoplasmic dynein 1 intermediate chain GN=sw OS=Drosophila melanogaster (Fruit fly) PE=1 SV=3	S	Function unknown	cytoplasmic dynein intermediate chain [Fenneropenaeus chinensis]
F01_cb8101_c1/f1p0/2705	[R]	General function prediction only	Molecular Function: ATP binding (GO:0005524);; Biological Process: ATP catabolic process (GO:0006200);; Molecular Function: ATPase activity (GO:0016887);;	K06184|0|tca:660218|ATP-binding cassette sub-family F member 1; K06184 ATP-binding cassette, subfamily F, member 1 (A)	--	[J]	Translation, ribosomal structure and biogenesis	--	ABC transporter F family member 2 GN=abcF2 OS=Dictyostelium discoideum (Slime mold) PE=3 SV=1	S	Function unknown	ABC protein, subfamily ABCF [Daphnia pulex]
F01_cb1736_c1/f2p3/4420	--	--	--	--	--	[G]	Carbohydrate transport and metabolism	N2227-like protein;; Methyltransferase domain	UPF0586 protein CG11596 GN=CG11596 OS=Drosophila melanogaster (Fruit fly) PE=1 SV=1	S	Function unknown	PREDICTED: UPF0586 protein C9orf41 homolog [Microplitis demolitor]
F01_cb1308_c4/f1p0/4651	[RTKL]	--	Molecular Function: ATP binding (GO:0005524);; Biological Process: protein phosphorylation (GO:0006468);; Molecular Function: RNA polymerase II carboxy-terminal domain kinase activity (GO:0008353);;	K15595|0|ola:101164227|cyclin-dependent kinase 17-like; K15595 cyclin-dependent kinase 17 [EC:2.7.11.22] (A)	--	[R]	General function prediction only	Protein kinase domain;; Protein tyrosine kinase;; Kinase-like	Cyclin-dependent kinase 5 homolog GN=cdk5 OS=Dictyostelium discoideum (Slime mold) PE=2 SV=2	T	Signal transduction mechanisms	hypothetical protein DAPPUDRAFT_54893 [Daphnia pulex]
F01_cb5304_c2/f1p0/2789	--	--	--	--	--	--	--	Apolipoprotein L;; Endonuclease-reverse transcriptase;; Endonuclease/Exonuclease/phosphatase family	--	S	Function unknown	hypothetical protein DAPPUDRAFT_68577 [Daphnia pulex]
F01_cb12563_c0/f2p0/563	--	--	--	--	--	--	--	--	Single insulin-like growth factor-binding domain protein-2 (Precursor) OS=Cupiennius salei (American wandering spider) PE=1 SV=1	S	Function unknown	hypothetical protein X975_06631, partial [Stegodyphus mimosarum]
F01_cb1098_c0/f1p0/4769	[R]	General function prediction only	--	--	--	[R]	General function prediction only	Zinc-finger double domain;; Zinc finger, C2H2 type;; C2H2-type zinc finger;; Zinc-finger of C2H2 type;; Zinc-finger double-stranded RNA-binding;; C2H2-type zinc finger;; Zinc-finger double domain;; Zinc finger, C2H2 type;; Zinc finger, C2H2 type	Krueppel homolog 1 GN=Kr-h1 OS=Drosophila melanogaster (Fruit fly) PE=2 SV=2	S	Function unknown	Zinc finger protein 271, partial [Stegodyphus mimosarum]
F01_cb3392_c5/f1p1/9168	--	--	--	K06061|1.76545e-06|isc:IscW_ISCW018345|hypothetical protein; K06061 mastermind (A)	ko04330:Notch signaling pathway	--	--	MamL-1 domain	--	S	Function unknown	hypothetical protein IscW_ISCW018345 [Ixodes scapularis]
F01_cb1896_c19157/f1p2/4202	[RTKL]	--	Molecular Function: protein serine/threonine kinase activity (GO:0004674);; Molecular Function: ATP binding (GO:0005524);; Biological Process: protein phosphorylation (GO:0006468);;	K08823|1.50135e-171|tca:659421|serine/threonine-protein kinase Doa; K08823 CDC-like kinase [EC:2.7.12.1] (A)	--	[T]	Signal transduction mechanisms	Protein kinase domain;; Protein tyrosine kinase;; Protein kinase domain	Serine/threonine-protein kinase Doa GN=Doa OS=Drosophila melanogaster (Fruit fly) PE=1 SV=2	T	Signal transduction mechanisms	Serine/threonine-protein kinase Doa [Zootermopsis nevadensis]
F01_cb7567_c1/f2p0/2150	[U]	Intracellular trafficking, secretion, and vesicular transport	--	--	--	[U]	Intracellular trafficking, secretion, and vesicular transport	Sec1 family	Vacuolar protein sorting-associated protein 33A GN=car OS=Drosophila melanogaster (Fruit fly) PE=1 SV=1	U	Intracellular trafficking, secretion, and vesicular transport	PREDICTED: vacuolar protein sorting-associated protein 33B-like [Saccoglossus kowalevskii]
F01_cb12869_c11382/f1p0/1292	[Z]	Cytoskeleton	Molecular Function: structural constituent of cytoskeleton (GO:0005200);; Molecular Function: ATP binding (GO:0005524);; Cellular Component: lipid particle (GO:0005811);; Cellular Component: actin filament (GO:0005884);; Biological Process: cytoskeleton organization (GO:0007010);;	K10354|0|xtr:448346|acta1, acta, acta2, asma, cftd, cftd1, cftdm, mpfd, nem1, nem2, nem3; actin, alpha 1, skeletal muscle; K10354 actin, alpha skeletal muscle (A)	--	[Z]	Cytoskeleton	Actin	Actin-2, muscle-specific (Precursor) OS=Bactrocera dorsalis (Oriental fruit fly) PE=2 SV=1	Z	Cytoskeleton	skeletal muscle actin 3 [Homarus americanus]
F01_cb2014_c10/f1p0/3649	--	--	Cellular Component: microtubule (GO:0005874);; Molecular Function: microtubule binding (GO:0008017);;	K04380|1.31215e-63|tca:663860|microtubule-associated protein tau; K04380 microtubule-associated protein tau (A)	--	[Z]	Cytoskeleton	Tau and MAP protein, tubulin-binding repeat	--	O	Posttranslational modification, protein turnover, chaperones	PREDICTED: microtubule-associated protein tau isoform X3 [Tribolium castaneum]
F01_cb1510_c0/f2p1/4531	--	--	Molecular Function: ubiquitin thiolesterase activity (GO:0004221);; Biological Process: ubiquitin-dependent protein catabolic process (GO:0006511);; Molecular Function: cysteine-type peptidase activity (GO:0008234);;	K11833|7.49727e-164|tca:656106|ubiquitin carboxyl-terminal hydrolase 2; K11833 ubiquitin carboxyl-terminal hydrolase 2/21 [EC:3.4.19.12] (A)	--	[O]	Posttranslational modification, protein turnover, chaperones	Ubiquitin carboxyl-terminal hydrolase;; Ubiquitin carboxyl-terminal hydrolase	Ubiquitin carboxyl-terminal hydrolase nonstop GN=not OS=Drosophila melanogaster (Fruit fly) PE=1 SV=3	O	Posttranslational modification, protein turnover, chaperones	PREDICTED: ubiquitin carboxyl-terminal hydrolase 2 isoform X2 [Tribolium castaneum]
F01_cb1896_c99567/f2p0/3369	--	--	Cellular Component: extracellular region (GO:0005576);; Biological Process: transport (GO:0006810);; Molecular Function: oxidoreductase activity (GO:0016491);; Biological Process: oxidation-reduction process (GO:0055114);;	--	--	--	--	--	Hemocyanin B chain OS=Panulirus interruptus (California spiny lobster) PE=1 SV=1	S	Function unknown	hemocyanin [Palaemon carinicauda]
F01_cb7924_c7/f1p1/1835	--	--	--	--	--	--	--	Vitelline membrane outer layer protein I (VOMI)	--	S	Function unknown	vitelline membrane outer layer 1-like protein [Scylla paramamosain]
F01_cb5308_c8/f1p0/2396	[B]	Chromatin structure and dynamics	Cellular Component: nucleus (GO:0005634);; Biological Process: regulation of transcription, DNA-templated (GO:0006355);; Molecular Function: sequence-specific DNA binding (GO:0043565);; Molecular Function: protein heterodimerization activity (GO:0046982);;	K08065|2.84455e-55|phu:Phum_PHUM459660|Nuclear transcription factor Y subunit beta, putative; K08065 nuclear transcription Y subunit beta (A)	--	[K]	Transcription	Histone-like transcription factor (CBF/NF-Y) and archaeal histone;; Core histone H2A/H2B/H3/H4	Nuclear transcription factor Y subunit beta GN=nfyB OS=Dictyostelium discoideum (Slime mold) PE=3 SV=1	B	Chromatin structure and dynamics	Nuclear transcription factor Y subunit beta [Zootermopsis nevadensis]
F01_cb13295_c75576/f1p0/3050	--	--	--	--	--	[R]	General function prediction only	--	Endonuclease (Fragment) OS=Popillia japonica (Japanese beetle) PE=3 SV=1	S	Function unknown	reverse transcriptase, putative [Pediculus humanus corporis]
F01_cb2025_c2/f4p0/2530	[Q]	Secondary metabolites biosynthesis, transport and catabolism	--	K09516|0|spu:581285|putative all-trans-retinol 13,14-reductase-like; K09516 all-trans-retinol 13,14-reductase [EC:1.3.99.23] (A)	ko00830:Retinol metabolism	[H]	Coenzyme transport and metabolism	NAD(P)-binding Rossmann-like domain;; FAD binding domain;; Flavin containing amine oxidoreductase;; FAD dependent oxidoreductase;; Thi4 family;; FAD binding domain;; GDP dissociation inhibitor	--	Q	Secondary metabolites biosynthesis, transport and catabolism	PREDICTED: putative all-trans-retinol 13,14-reductase-like isoform 2 [Strongylocentrotus purpuratus]
F01_cb13295_c1275/f1p2/4750	--	--	--	K05619|0|tca:661504|hemocyte protein-glutamine gamma-glutamyltransferase; K05619 transglutaminase 1 [EC:2.3.2.13] (A)	--	--	--	Transglutaminase family;; Transglutaminase family, C-terminal ig like domain;; Transglutaminase-like superfamily	Hemocyte protein-glutamine gamma-glutamyltransferase OS=Tachypleus tridentatus (Japanese horseshoe crab) PE=1 SV=1	O	Posttranslational modification, protein turnover, chaperones	hypothetical protein DAPPUDRAFT_194472 [Daphnia pulex]
F01_cb1896_c2139/f1p2/3128	--	--	--	K01931|4.24356e-144|ame:724242|neur, GB14273; neuralized; K01931 protein neuralized [EC:6.3.2.19] (A)	--	[T]	Signal transduction mechanisms	Neuralized;; Zinc finger, C3HC4 type (RING finger);; Zinc finger, C3HC4 type (RING finger)	Protein neuralized GN=neur OS=Drosophila virilis (Fruit fly) PE=3 SV=1	S	Function unknown	PREDICTED: protein neuralized-like [Bombus impatiens]
F01_cb13295_c56776/f1p0/3564	--	--	Molecular Function: zinc ion binding (GO:0008270);;	K05760|5.66385e-90|dsi:Dsim_GD21763|GD21763 gene product from transcript GD21763-RA; K05760 paxillin (A)	--	[TZ]	--	LIM domain;; LIM domain	Paxillin homolog 1 GN=pxl-1 OS=Caenorhabditis elegans PE=2 SV=2	S	Function unknown	PREDICTED: paxillin isoform X5 [Harpegnathos saltator]
F01_cb2934_c1/f7p0/3861	[U]	Intracellular trafficking, secretion, and vesicular transport	--	K12493|9.32647e-100|phu:Phum_PHUM261620|ADP-ribosylation factor GTPase-activating protein, putative; K12493 ADP-ribosylation factor GTPase-activating protein 2/3 (A)	ko04144:Endocytosis	[T]	Signal transduction mechanisms	Putative GTPase activating protein for Arf	Uncharacterized protein F07F6.4 GN=F07F6.4 OS=Caenorhabditis elegans PE=3 SV=2	U	Intracellular trafficking, secretion, and vesicular transport	PREDICTED: ADP-ribosylation factor GTPase-activating protein 2-like isoform X2 [Saccoglossus kowalevskii]
F01_cb7720_c3/f1p0/1732	--	--	--	--	--	--	--	Protein of unknown function (DUF2452)	Uncharacterized protein C08B11.9 GN=C08B11.9 OS=Caenorhabditis elegans PE=2 SV=1	S	Function unknown	hypothetical protein BRAFLDRAFT_97814 [Branchiostoma floridae]
F01_cb3642_c6/f1p0/2592	--	--	--	--	--	--	--	Reverse transcriptase (RNA-dependent DNA polymerase)	--	--	--	--
F01_cb702_c10/f1p0/3933	--	--	Molecular Function: nucleotide binding (GO:0000166);; Molecular Function: RNA binding (GO:0003723);; Cellular Component: nucleus (GO:0005634);; Biological Process: mRNA processing (GO:0006397);; Molecular Function: oxidoreductase activity (GO:0016491);;	K14948|0|isc:IscW_ISCW018130|polypyrimidine tract binding protein, putative (EC:1.3.1.74); K14948 polypyrimidine tract-binding protein 2 (A)	--	[A]	RNA processing and modification	RNA recognition motif. (a.k.a. RRM, RBD, or RNP domain);; RNA recognition motif (a.k.a. RRM, RBD, or RNP domain);; RNA recognition motif. (a.k.a. RRM, RBD, or RNP domain)	--	S	Function unknown	PREDICTED: polypyrimidine tract-binding protein 1 isoform X2 [Harpegnathos saltator]
F01_cb11227_c4/f1p2/478	[J]	Translation, ribosomal structure and biogenesis	Molecular Function: structural constituent of ribosome (GO:0003735);; Cellular Component: ribosome (GO:0005840);; Biological Process: translation (GO:0006412);; Molecular Function: rRNA binding (GO:0019843);;	K02964|9.449e-75|bmor:692720|RpS18; ribosomal protein S18; K02964 small subunit ribosomal protein S18e (A)	ko03010:Ribosome	[J]	Translation, ribosomal structure and biogenesis	Ribosomal protein S13/S18	40S ribosomal protein S18 GN=RpS18 OS=Spodoptera frugiperda (Fall armyworm) PE=2 SV=1	J	Translation, ribosomal structure and biogenesis	ribosomal protein S18 [Procambarus clarkii]
F01_cb838_c3/f1p0/4890	--	--	Cellular Component: intracellular part (GO:0044424);;	--	--	[R]	General function prediction only	Domain of unknown function (DUF3338);; FERM C-terminal PH-like domain	Moesin/ezrin/radixin homolog 1 {ECO:0000250|UniProtKB:P46150} OS=Anopheles gambiae (African malaria mosquito) PE=3 SV=5	S	Function unknown	hypothetical protein CAPTEDRAFT_178663 [Capitella teleta]
F01_cb1896_c27472/f1p0/3106	[RTKL]	--	Molecular Function: kinase activity (GO:0016301);;	K06276|9.76316e-126|api:100159966|3-phosphoinositide-dependent protein kinase 1; K06276 3-phosphoinositide dependent protein kinase-1 [EC:2.7.11.1] (A)	ko04068:FoxO signaling pathway;ko04150:mTOR signaling pathway	[T]	Signal transduction mechanisms	Protein kinase domain;; Protein tyrosine kinase;; Phosphotransferase enzyme family;; PH domain	3-phosphoinositide-dependent protein kinase 1 GN=Pdk1 OS=Drosophila melanogaster (Fruit fly) PE=1 SV=4	T	Signal transduction mechanisms	PREDICTED: 3-phosphoinositide-dependent protein kinase 1 isoform X1 [Acyrthosiphon pisum]
F01_cb13295_c78149/f1p0/2424	[R]	General function prediction only	Molecular Function: GTP binding (GO:0005525);; Cellular Component: endoplasmic reticulum (GO:0005783);; Cellular Component: Golgi apparatus (GO:0005794);; Biological Process: small GTPase mediated signal transduction (GO:0007264);; Biological Process: protein transport (GO:0015031);; Biological Process: vesicle-mediated transport (GO:0016192);;	K07874|6.43893e-122|nve:NEMVE_v1g167582|hypothetical protein; K07874 Ras-related protein Rab-1A (A)	--	[TU]	--	Ras family;; Miro-like protein;; ADP-ribosylation factor family;; Gtr1/RagA G protein conserved region;; Elongation factor Tu GTP binding domain;; 50S ribosome-binding GTPase;; Signal recognition particle receptor beta subunit	Ras-related protein Rab-1A GN=RAB1A OS=Lymnaea stagnalis (Great pond snail) PE=2 SV=1	S	Function unknown	Rab1A [Macrobrachium rosenbergii]
F01_cb6654_c0/f2p0/2497	--	--	Molecular Function: zinc ion binding (GO:0008270);;	K11980|9.88328e-50|isc:IscW_ISCW020105|RING finger motif containing protein; K11980 E3 ubiquitin-protein ligase RNF11 (A)	--	[O]	Posttranslational modification, protein turnover, chaperones	Ring finger domain;; Zinc finger, C3HC4 type (RING finger);; Zinc finger, C3HC4 type (RING finger);; Zinc finger, C3HC4 type (RING finger)	Protein goliath (Precursor) GN=gol OS=Drosophila melanogaster (Fruit fly) PE=2 SV=3	O	Posttranslational modification, protein turnover, chaperones	RING finger protein 11 [Caligus rogercresseyi]
F01_cb10088_c68/f1p2/968	[P]	Inorganic ion transport and metabolism	Biological Process: iron ion transport (GO:0006826);; Biological Process: cellular iron ion homeostasis (GO:0006879);; Molecular Function: ferric iron binding (GO:0008199);; Molecular Function: oxidoreductase activity (GO:0016491);; Biological Process: oxidation-reduction process (GO:0055114);;	K00522|4.87679e-50|tru:101073513|ferritin, middle subunit-like; K00522 ferritin heavy chain [EC:1.16.3.2] (A)	--	[P]	Inorganic ion transport and metabolism	Ferritin-like domain;; Ferritin-like domain	Soma ferritin OS=Lymnaea stagnalis (Great pond snail) PE=2 SV=2	P	Inorganic ion transport and metabolism	ferritin [Palaemon carinicauda]
F01_cb4072_c2/f1p0/3274	--	--	Molecular Function: metal ion binding (GO:0046872);;	--	--	--	--	MYND finger	--	S	Function unknown	hypothetical protein D910_05915 [Dendroctonus ponderosae]
F01_cb501_c1/f1p0/2519	[GEPR]	--	--	K08202|6.30298e-83|dan:Dana_GF12962|GF12962 gene product from transcript GF12962-RA; K08202 MFS transporter, OCT family, solute carrier family 22 (organic cation transporter), member 4/5 (A)	--	[R]	General function prediction only	Sugar (and other) transporter;; Major Facilitator Superfamily	Organic cation transporter-like protein GN=Orct2 OS=Drosophila melanogaster (Fruit fly) PE=2 SV=2	G	Carbohydrate transport and metabolism	GF12962 [Drosophila ananassae]
F01_cb1836_c0/f1p0/4362	--	--	Molecular Function: sequence-specific DNA binding transcription factor activity (GO:0003700);; Cellular Component: nucleus (GO:0005634);; Biological Process: regulation of transcription, DNA-templated (GO:0006355);; Biological Process: multicellular organismal development (GO:0007275);; Molecular Function: sequence-specific DNA binding (GO:0043565);;	K18490|2.20398e-38|mmu:18424|Otx2, E130306E05Rik; orthodenticle homolog 2; K18490 homeobox protein OTX2 (A)	--	[K]	Transcription	Homeobox domain	Homeotic protein ocelliless GN=oc OS=Drosophila melanogaster (Fruit fly) PE=2 SV=2	K	Transcription	Homeobox protein OTX1, putative [Pediculus humanus corporis]
F01_cb1896_c1938/f1p0/3129	[R]	General function prediction only	--	--	--	[R]	General function prediction only	Zinc-finger double domain;; Zinc finger, C2H2 type;; C2H2-type zinc finger;; Zinc-finger double-stranded RNA-binding;; Zinc-finger of C2H2 type;; C2H2-type zinc finger;; RNA polymerase I-specific transcription initiation factor Rrn7;; GAGA factor	Krueppel homolog 1 GN=Kr-h1 OS=Drosophila melanogaster (Fruit fly) PE=2 SV=2	S	Function unknown	PREDICTED: zinc finger protein 271-like [Acyrthosiphon pisum]
F01_cb9726_c5/f1p0/1250	--	--	Cellular Component: mitochondrial inner membrane presequence translocase complex (GO:0005744);; Molecular Function: P-P-bond-hydrolysis-driven protein transmembrane transporter activity (GO:0015450);; Cellular Component: mitochondrial intermembrane space protein transporter complex (GO:0042719);; Biological Process: protein import into mitochondrial inner membrane (GO:0045039);; Molecular Functio…	K17778|1.88002e-21|phu:Phum_PHUM509280|mitochondrial import inner membrane translocase subunit Tim10, putative; K17778 mitochondrial import inner membrane translocase subunit TIM10 (A)	--	[U]	Intracellular trafficking, secretion, and vesicular transport	Tim10/DDP family zinc finger	Mitochondrial import inner membrane translocase subunit Tim10 GN=Tim10 OS=Drosophila melanogaster (Fruit fly) PE=3 SV=1	O	Posttranslational modification, protein turnover, chaperones	Mitochondrial import inner membrane translocase subunit Tim10 [Zootermopsis nevadensis]
F01_cb156_c9/f1p0/3318	--	--	--	K17585|1.3422e-77|tca:656132|phosphatase and actin regulator 1; K17585 phosphatase and actin regulator 4 (A)	--	[R]	General function prediction only	RPEL repeat;; RPEL repeat	--	T	Signal transduction mechanisms	PREDICTED: phosphatase and actin regulator 2 isoform X1 [Tribolium castaneum]
F01_cb12869_c322874/f1p0/1563	--	--	Molecular Function: actin binding (GO:0003779);; Cellular Component: troponin complex (GO:0005861);; Molecular Function: metal ion binding (GO:0046872);;	--	--	[Z]	Cytoskeleton	Troponin	--	Z	Cytoskeleton	troponin I [Litopenaeus vannamei]
F01_cb1896_c695/f2p0/2720	[R]	General function prediction only	--	--	--	[I]	Lipid transport and metabolism	Partial alpha/beta-hydrolase lipase region;; alpha/beta hydrolase fold;; Alpha/beta hydrolase family;; Alpha/beta hydrolase family	Lipase 3 (Precursor) GN=Lip3 OS=Drosophila melanogaster (Fruit fly) PE=2 SV=1	S	Function unknown	PREDICTED: lipase 3-like [Microplitis demolitor]
F01_cb1121_c2/f1p1/4599	--	--	Biological Process: ion transport (GO:0006811);; Molecular Function: metal ion binding (GO:0046872);; Biological Process: iron ion homeostasis (GO:0055072);;	K06569|1.62851e-103|bfo:BRAFLDRAFT_124962|hypothetical protein; K06569 melanoma-associated antigen p97 (A)	--	--	--	Transferrin;; ABC transporter, phosphonate, periplasmic substrate-binding protein;; Transferrin;; Transferrin	Transferrin (Precursor) OS=Blaberus discoidalis (Tropical cockroach) PE=1 SV=1	O	Posttranslational modification, protein turnover, chaperones	pacifastin heavy chain [Macrobrachium rosenbergii]
F01_cb2930_c14/f1p0/3117	--	--	Molecular Function: organic cyclic compound binding (GO:0097159);; Molecular Function: heterocyclic compound binding (GO:1901363);;	--	--	[A]	RNA processing and modification	RNA recognition motif. (a.k.a. RRM, RBD, or RNP domain);; RNA recognition motif. (a.k.a. RRM, RBD, or RNP domain);; RNA recognition motif (a.k.a. RRM, RBD, or RNP domain)	--	S	Function unknown	G-3-P dehydrogenase, putative [Ixodes scapularis]
F01_cb13295_c108542/f1p0/3627	--	--	--	K11978|9.26907e-135|nvi:100121568|E3 ubiquitin-protein ligase UBR3; K11978 E3 ubiquitin-protein ligase UBR3 [EC:6.3.2.19] (A)	--	[O]	Posttranslational modification, protein turnover, chaperones	--	E3 ubiquitin-protein ligase UBR1 GN=UBR1 OS=Drosophila melanogaster (Fruit fly) PE=2 SV=2	O	Posttranslational modification, protein turnover, chaperones	PREDICTED: E3 ubiquitin-protein ligase UBR3 [Megachile rotundata]
F01_cb10367_c8/f1p0/1513	--	--	--	--	--	[TZ]	--	PDZ domain (Also known as DHR or GLGF);; LIM domain	PDZ and LIM domain protein Zasp GN=CG30084 OS=Drosophila melanogaster (Fruit fly) PE=1 SV=2	S	Function unknown	PREDICTED: PDZ and LIM domain protein Zasp-like isoform X9 [Apis dorsata]
F01_cb1109_c8/f1p1/5871	[RTKL]	--	Biological Process: G1/S transition of mitotic cell cycle (GO:0000082);; Molecular Function: cyclin-dependent protein serine/threonine kinase activity (GO:0004693);; Molecular Function: ATP binding (GO:0005524);; Cellular Component: nucleus (GO:0005634);; Biological Process: regulation of transcription, DNA-templated (GO:0006355);; Biological Process: protein phosphorylation (GO:0006468);; Molecu…	K02208|0|bmor:100316862|cdk8; cyclin dependent kinase 8; K02208 cyclin-dependent kinase 8/11 [EC:2.7.11.22 2.7.11.23] (A)	--	[K]	Transcription	Protein kinase domain;; Protein tyrosine kinase	Cyclin-dependent kinase 8 GN=Cdk8 OS=Aedes aegypti (Yellowfever mosquito) PE=3 SV=2	T	Signal transduction mechanisms	putative mitogen-activated protein kinase ERK-A [Danaus plexippus]
F01_cb13295_c168185/f1p1/2706	--	--	--	--	--	--	--	Interferon-induced 6-16 family	--	S	Function unknown	hypothetical protein RF11_00573 [Thelohanellus kitauei]
F01_cb1896_c100106/f1p0/3102	[G]	Carbohydrate transport and metabolism	Molecular Function: alpha-1,4-glucosidase activity (GO:0004558);; Biological Process: metabolic process (GO:0008152);;	--	--	[G]	Carbohydrate transport and metabolism	Glycosyl hydrolases family 31;; Glycosyl hydrolases family 31	Lysosomal acid alpha-glucosidase (Precursor) OS=Tetrahymena pyriformis PE=1 SV=1	G	Carbohydrate transport and metabolism	alpha glucosidase [Litopenaeus vannamei]
F01_cb12869_c84035/f1p3/1782	--	--	--	K14073|3.42963e-19|api:100163959|pancreatic triacylglycerol lipase-like; K14073 pancreatic triacylglycerol lipase [EC:3.1.1.3] (A)	ko00561:Glycerolipid metabolism	--	--	--	Phospholipase A1 OS=Vespula squamosa (Southern yellow jacket) PE=1 SV=1	O	Posttranslational modification, protein turnover, chaperones	intracellular lipase, partial [Litopenaeus vannamei]
F01_cb13295_c1218/f1p0/2189	--	--	Molecular Function: oxidoreductase activity (GO:0016491);; Biological Process: oxidation-reduction process (GO:0055114);;	--	--	--	--	Hemocyanin, ig-like domain;; Hemocyanin, copper containing domain;; Common central domain of tyrosinase;; Hemocyanin, all-alpha domain;; Hemocyanin, copper containing domain	Hemocyanin OS=Palinurus vulgaris (European spiny lobster) PE=1 SV=2	S	Function unknown	hemocyanin [Macrobrachium nipponense]
F01_cb13206_c0/f1p0/6345	--	--	--	K03068|0|pale:102878233|LRP6; low density lipoprotein receptor-related protein 6; K03068 low density lipoprotein receptor-related protein 5/6 (A)	ko04310:Wnt signaling pathway	[T]	Signal transduction mechanisms	Low-density lipoprotein receptor repeat class B;; Coagulation Factor Xa inhibitory site;; Low-density lipoprotein receptor domain class A;; SMP-30/Gluconolaconase/LRE-like region	Low-density lipoprotein receptor-related protein (Precursor) GN=lrp-1 OS=Caenorhabditis elegans PE=1 SV=1	S	Function unknown	hypothetical protein DAPPUDRAFT_310287 [Daphnia pulex]
F01_cb13295_c77108/f1p0/3209	[LKJ]	--	Molecular Function: nucleic acid binding (GO:0003676);; Molecular Function: ATP binding (GO:0005524);; Molecular Function: ATP-dependent helicase activity (GO:0008026);;	K13177|2.39062e-32|nvi:100122509|ATP-dependent RNA helicase Ddx1; K13177 ATP-dependent RNA helicase DDX1 [EC:3.6.4.13] (A)	--	[A]	RNA processing and modification	DEAD/DEAH box helicase	ATP-dependent RNA helicase Ddx1 GN=Ddx1 OS=Drosophila melanogaster (Fruit fly) PE=2 SV=1	L	Replication, recombination and repair	ATP-dependent RNA helicase Ddx1 [Zootermopsis nevadensis]
F01_cb4612_c5/f1p0/2985	[O]	Posttranslational modification, protein turnover, chaperones	Molecular Function: oxidoreductase activity (GO:0016491);;	K07304|1.35772e-55|phu:Phum_PHUM280830|EIP28, putative (EC:1.8.4.11); K07304 peptide-methionine (S)-S-oxide reductase [EC:1.8.4.11] (A)	--	[O]	Posttranslational modification, protein turnover, chaperones	Peptide methionine sulfoxide reductase	Peptide methionine sulfoxide reductase GN=Eip71CD OS=Drosophila melanogaster (Fruit fly) PE=2 SV=2	O	Posttranslational modification, protein turnover, chaperones	Peptide methionine sulfoxide reductase [Zootermopsis nevadensis]
F01_cb12869_c211309/f38p0/597	--	--	Molecular Function: structural constituent of cuticle (GO:0042302);;	--	--	--	--	Insect cuticle protein	Cuticle protein AM1159 OS=Cancer pagurus (Rock crab) PE=1 SV=1	S	Function unknown	calcified cuticle protein CP14.1 [Callinectes sapidus]
F01_cb1896_c2122/f1p0/3072	--	--	--	K15559|9.56614e-96|phu:Phum_PHUM294430|hypothetical protein; K15559 regulator of Ty1 transposition protein 103 (A)	--	[A]	RNA processing and modification	RNA polymerase II-binding domain.	--	S	Function unknown	Regulation of nuclear pre-mRNA domain-containing protein 1B [Zootermopsis nevadensis]
F01_cb3169_c8/f1p0/3657	[I]	Lipid transport and metabolism	Molecular Function: catalytic activity (GO:0003824);;	K15013|0|dre:335159|acsbg2, fk81d02, im:7046047, sb:cb76, si:dkey-240a9.3, wu:fj55d04, wu:fk81d02; acyl-CoA synthetase bubblegum family member 2 (EC:6.2.1.3); K15013 long-chain-fatty-acid--CoA ligase ACSBG [EC:6.2.1.3] (A)	ko00061:Fatty acid biosynthesis;ko00071:Fatty acid degradation;ko01212:Fatty acid metabolism;ko03320:PPAR signaling pathway;ko04920:Adipocytokine signaling pathway	[I]	Lipid transport and metabolism	AMP-binding enzyme	Very long-chain-fatty-acid--CoA ligase bubblegum GN=bgm OS=Drosophila melanogaster (Fruit fly) PE=2 SV=1	I	Lipid transport and metabolism	hypothetical protein DAPPUDRAFT_187637 [Daphnia pulex]
F01_cb6162_c1/f1p0/5922	--	--	Molecular Function: phospholipid binding (GO:0005543);;	--	--	--	--	--	--	S	Function unknown	hypothetical protein LOTGIDRAFT_112701 [Lottia gigantea]
F01_cb3424_c2/f1p0/2599	[M]	Cell wall/membrane/envelope biogenesis	Molecular Function: glycogen (starch) synthase activity (GO:0004373);; Biological Process: glycogen biosynthetic process (GO:0005978);;	K00693|1.15374e-180|ame:552328|GB12399; glycogen synthase; K00693 glycogen(starch) synthase [EC:2.4.1.11] (A)	ko00500:Starch and sucrose metabolism	[G]	Carbohydrate transport and metabolism	Glycogen synthase;; Surface antigen	Glycogen [starch] synthase GN=GlyS OS=Drosophila melanogaster (Fruit fly) PE=1 SV=2	M	Cell wall/membrane/envelope biogenesis	glycogen synthase [Marsupenaeus japonicus]
F01_cb1896_c55323/f1p0/1977	[Z]	Cytoskeleton	Molecular Function: motor activity (GO:0003774);; Molecular Function: actin binding (GO:0003779);; Molecular Function: ATP binding (GO:0005524);; Cellular Component: myosin complex (GO:0016459);;	K17751|0|tca:659358|Mhc1; myosin heavy chain 1; K17751 myosin heavy chain 6/7 (A)	--	[Z]	Cytoskeleton	Myosin head (motor domain);; Myosin tail;; Myosin N-terminal SH3-like domain	Myosin heavy chain, muscle GN=Mhc OS=Drosophila melanogaster (Fruit fly) PE=1 SV=4	Z	Cytoskeleton	myosin heavy chain type b [Marsupenaeus japonicus]
F01_cb57_c0/f2p2/5540	--	--	Molecular Function: 5'-nucleotidase activity (GO:0008253);; Molecular Function: metal ion binding (GO:0046872);;	K01081|0|phu:Phum_PHUM227090|Cytosolic purine 5'-nucleotidase, putative (EC:3.1.3.5); K01081 5'-nucleotidase [EC:3.1.3.5] (A)	ko00230:Purine metabolism;ko00240:Pyrimidine metabolism;ko00760:Nicotinate and nicotinamide metabolism	[F]	Nucleotide transport and metabolism	5' nucleotidase family;; 5' nucleotidase family	Cytosolic purine 5&apos;-nucleotidase GN=nt5c2 OS=Dictyostelium discoideum (Slime mold) PE=3 SV=1	S	Function unknown	Cytosolic purine 5&apos;-nucleotidase, putative [Pediculus humanus corporis]
F01_cb467_c14/f1p0/2658	--	--	--	--	--	[R]	General function prediction only	Animal haem peroxidase;; Animal haem peroxidase	Chorion peroxidase (Precursor) GN=Pxt OS=Drosophila melanogaster (Fruit fly) PE=2 SV=3	S	Function unknown	peroxinectin [Fenneropenaeus chinensis]
F01_cb2819_c0/f1p0/3915	--	--	--	K16540|1.16611e-07|nve:NEMVE_v1g245298|hypothetical protein; K16540 5-azacytidine-induced protein 1 (A)	--	--	--	--	--	S	Function unknown	predicted protein [Nematostella vectensis]
F01_cb9526_c1/f1p0/3024	--	--	--	--	--	--	--	Ctr copper transporter family	--	P	Inorganic ion transport and metabolism	hypothetical protein EAI_05771 [Harpegnathos saltator]
F01_cb12869_c293102/f1p0/673	[Z]	Cytoskeleton	Molecular Function: protein binding (GO:0005515);; Molecular Function: ATP binding (GO:0005524);; Cellular Component: cytoplasm (GO:0005737);; Cellular Component: cytoskeleton (GO:0005856);;	K05692|3.3331e-112|loa:LOAG_09787|actin 2; K05692 actin beta/gamma 1 (A)	ko04145:Phagosome	[Z]	Cytoskeleton	Actin	Actin (Fragment) OS=Procambarus clarkii (Red swamp crayfish) PE=1 SV=1	Z	Cytoskeleton	actin 6, partial [Pandalus platyceros]
F01_cb4533_c3/f1p0/3295	--	--	Biological Process: microtubule cytoskeleton organization (GO:0000226);; Cellular Component: microtubule associated complex (GO:0005875);; Biological Process: axonogenesis (GO:0007409);; Molecular Function: microtubule binding (GO:0008017);; Biological Process: axon cargo transport (GO:0008088);; Biological Process: olfactory learning (GO:0008355);; Biological Process: regulation of synaptic grow…	--	--	[Z]	Cytoskeleton	--	Futsch light chain LC(f) GN=futsch OS=Drosophila melanogaster (Fruit fly) PE=1 SV=4	S	Function unknown	PREDICTED: microtubule-associated protein futsch [Nasonia vitripennis]
F01_cb13295_c208841/f1p0/2234	[G]	Carbohydrate transport and metabolism	Molecular Function: fructose-bisphosphate aldolase activity (GO:0004332);; Biological Process: glycolytic process (GO:0006096);;	K01623|2.0546e-149|mde:101896342|fructose-bisphosphate aldolase-like; K01623 fructose-bisphosphate aldolase, class I [EC:4.1.2.13] (A)	ko00010:Glycolysis / Gluconeogenesis;ko00030:Pentose phosphate pathway;ko00051:Fructose and mannose metabolism;ko01200:Carbon metabolism;ko01230:Biosynthesis of amino acids	[G]	Carbohydrate transport and metabolism	Fructose-bisphosphate aldolase class-I;; Fructose-bisphosphate aldolase class-I	Fructose-bisphosphate aldolase GN=Ald OS=Drosophila melanogaster (Fruit fly) PE=1 SV=5	G	Carbohydrate transport and metabolism	fructose 1,6-biphosphate-aldolase A [Fenneropenaeus chinensis]
F01_cb13295_c15196/f1p0/3293	--	--	Molecular Function: motor activity (GO:0003774);; Cellular Component: myosin complex (GO:0016459);;	--	--	[Z]	Cytoskeleton	Myosin tail;; Myosin tail;; Myosin tail	Paramyosin OS=Blomia tropicalis (Mite) PE=1 SV=1	Z	Cytoskeleton	Paramyosin, partial [Stegodyphus mimosarum]
F01_cb13295_c63136/f1p0/2911	[Z]	Cytoskeleton	Molecular Function: GTPase activity (GO:0003924);; Molecular Function: structural constituent of cytoskeleton (GO:0005200);; Molecular Function: GTP binding (GO:0005525);; Cellular Component: cytoplasm (GO:0005737);; Cellular Component: microtubule (GO:0005874);; Biological Process: GTP catabolic process (GO:0006184);; Biological Process: microtubule-based process (GO:0007017);; Biological Proces…	K07375|0|aga:AgaP_AGAP010929|AGAP010929-PA; K07375 tubulin beta (A)	ko04145:Phagosome	[Z]	Cytoskeleton	Tubulin C-terminal domain;; Tubulin/FtsZ family, GTPase domain	Tubulin beta-1 chain OS=Homarus americanus (American lobster) PE=2 SV=1	Z	Cytoskeleton	RecName: Full=Tubulin beta-1 chain; AltName: Full=Beta-I tubulin [Homarus americanus]
F01_cb2221_c1/f7p1/3635	--	--	Biological Process: negative regulation of transcription from RNA polymerase II promoter (GO:0000122);; Molecular Function: RNA polymerase II regulatory region sequence-specific DNA binding (GO:0000977);; Molecular Function: RNA polymerase II transcription corepressor activity (GO:0001106);; Molecular Function: sequence-specific DNA binding transcription factor activity (GO:0003700);; Cellular Co…	K17455|0|phu:Phum_PHUM082950|protein singed, putative; K17455 fascin 1/2 (A)	--	--	--	Fascin domain;; FRG1-like family;; Fibroblast growth factor	Protein singed GN=sn OS=Drosophila melanogaster (Fruit fly) PE=3 SV=1	O	Posttranslational modification, protein turnover, chaperones	Protein singed [Zootermopsis nevadensis]
F01_cb7493_c6/f1p1/2116	[C]	Energy production and conversion	Cellular Component: vacuolar proton-transporting V-type ATPase, V1 domain (GO:0000221);; Biological Process: ATP hydrolysis coupled proton transport (GO:0015991);; Molecular Function: proton-transporting ATPase activity, rotational mechanism (GO:0046961);;	K02144|0|tca:657235|VhaSFD; V-type proton ATPase subunit H (EC:3.6.3.14); K02144 V-type H+-transporting ATPase subunit H (A)	ko00190:Oxidative phosphorylation;ko04142:Lysosome;ko04145:Phagosome	[C]	Energy production and conversion	V-ATPase subunit H;; V-ATPase subunit H;; Armadillo-like;; Armadillo/beta-catenin-like repeat	V-type proton ATPase subunit H GN=VhaSFD OS=Drosophila melanogaster (Fruit fly) PE=2 SV=2	C	Energy production and conversion	PREDICTED: V-type proton ATPase subunit H isoform X1 [Tribolium castaneum]
F01_cb2072_c2/f1p1/4238	[N]	Cell motility	Cellular Component: ESCRT III complex (GO:0000815);; Biological Process: phagocytosis (GO:0006909);; Biological Process: protein transport (GO:0015031);;	K12193|9.32085e-69|aga:AgaP_AGAP003507|AGAP003507-PA; K12193 charged multivesicular body protein 3 (A)	ko04144:Endocytosis	[U]	Intracellular trafficking, secretion, and vesicular transport	Snf7	Charged multivesicular body protein 3 GN=chmp3 OS=Dictyostelium discoideum (Slime mold) PE=3 SV=1	N	Cell motility	Charged multivesicular body protein 3 [Zootermopsis nevadensis]
F01_cb7984_c1/f1p0/2988	--	--	--	--	--	--	--	Chromosome segregation protein Spc25	--	S	Function unknown	PREDICTED: uncharacterized protein LOC100901000 [Metaseiulus occidentalis]
F01_cb6870_c13/f1p0/3462	--	--	Molecular Function: metal ion binding (GO:0046872);;	--	--	[O]	Posttranslational modification, protein turnover, chaperones	Interferon regulatory factor 2-binding protein zinc finger	--	K	Transcription	ACYPI006530 [Acyrthosiphon pisum]
F01_cb6916_c76/f1p1/2138	[OC]	--	Molecular Function: protein disulfide isomerase activity (GO:0003756);; Cellular Component: endoplasmic reticulum (GO:0005783);; Biological Process: protein folding (GO:0006457);; Biological Process: glycerol ether metabolic process (GO:0006662);; Molecular Function: electron carrier activity (GO:0009055);; Molecular Function: protein disulfide oxidoreductase activity (GO:0015035);; Biological Pr…	K09580|3.31058e-155|aga:AgaP_AGAP012407|AGAP012407-PA; K09580 protein disulfide-isomerase A1 [EC:5.3.4.1] (A)	ko04141:Protein processing in endoplasmic reticulum	[O]	Posttranslational modification, protein turnover, chaperones	Thioredoxin;; Thioredoxin-like domain	Protein disulfide-isomerase (Precursor) GN=Pdi OS=Drosophila melanogaster (Fruit fly) PE=2 SV=1	O	Posttranslational modification, protein turnover, chaperones	protein disulfide isomerase 2 [Fenneropenaeus chinensis]
F01_cb576_c0/f1p0/5060	--	--	--	--	--	--	--	--	--	L	Replication, recombination and repair	reverse transcriptase [Daphnia pulex]
F01_cb1896_c1472/f1p0/2663	[E]	Amino acid transport and metabolism	--	K01303|3.79316e-128|pbi:103058104|acylamino-acid-releasing enzyme-like; K01303 acylaminoacyl-peptidase [EC:3.4.19.1] (A)	--	[O]	Posttranslational modification, protein turnover, chaperones	Prolyl oligopeptidase family;; Alpha/beta hydrolase family;; Alpha/beta hydrolase family;; WD40-like Beta Propeller Repeat	Dipeptidyl-peptidase 4 (Precursor) GN=DPP OS=Giardia intestinalis (Giardia lamblia) PE=1 SV=1	E	Amino acid transport and metabolism	Acylamino-acid-releasing enzyme [Zootermopsis nevadensis]
F01_cb12869_c324173/f1p0/1085	--	--	Cellular Component: extracellular region (GO:0005576);; Biological Process: proteolysis (GO:0006508);; Biological Process: digestion (GO:0007586);; Molecular Function: cysteine-type peptidase activity (GO:0008234);; Biological Process: protein catabolic process (GO:0030163);; Biological Process: collagen catabolic process (GO:0030574);;	K01365|2.03405e-93|aag:AaeL_AAEL002833|cathepsin l; K01365 cathepsin L [EC:3.4.22.15] (A)	ko04142:Lysosome;ko04145:Phagosome	[O]	Posttranslational modification, protein turnover, chaperones	Papain family cysteine protease;; Peptidase C1-like family;; Cathepsin propeptide inhibitor domain (I29)	--	O	Posttranslational modification, protein turnover, chaperones	cathepsin L [Palaemon carinicauda]
F01_cb1896_c61310/f1p2/5112	--	--	--	--	--	--	--	--	--	S	Function unknown	UNKNOWN [Stylonychia lemnae]
F01_cb12869_c170559/f1p0/1119	--	--	--	--	--	--	--	--	--	--	--	PREDICTED: uncharacterized protein LOC103518309 [Diaphorina citri]
F01_cb7249_c0/f1p0/2516	[S]	Function unknown	--	--	--	--	--	Bacterial protein of unknown function (DUF885);; Bacterial protein of unknown function (DUF885)	--	S	Function unknown	PREDICTED: uncharacterized protein LOC102808491 [Saccoglossus kowalevskii]
F01_cb8160_c7/f1p0/1901	--	--	--	--	--	[C]	Energy production and conversion	Renin receptor-like protein	--	U	Intracellular trafficking, secretion, and vesicular transport	PREDICTED: renin receptor [Tribolium castaneum]
F01_cb5677_c0/f4p0/2934	[R]	General function prediction only	--	K14558|0|ame:551087|GB19927; periodic tryptophan protein 2 homolog; K14558 periodic tryptophan protein 2 (A)	ko03008:Ribosome biogenesis in eukaryotes	[A]	RNA processing and modification	WD domain, G-beta repeat;; Dip2/Utp12 Family	Periodic tryptophan protein 2 homolog GN=F55F8.3 OS=Caenorhabditis elegans PE=3 SV=2	S	Function unknown	Periodic tryptophan protein 2-like protein [Zootermopsis nevadensis]
F01_cb3602_c1/f1p1/3645	--	--	--	--	--	--	--	--	--	S	Function unknown	hypothetical protein L798_05744 [Zootermopsis nevadensis]
F01_cb4973_c9/f1p0/2127	[H]	Coenzyme transport and metabolism	Molecular Function: transferase activity, transferring pentosyl groups (GO:0016763);;	K03462|0|bfo:BRAFLDRAFT_121174|hypothetical protein; K03462 nicotinamide phosphoribosyltransferase [EC:2.4.2.12] (A)	ko00760:Nicotinate and nicotinamide metabolism	--	--	Nicotinate phosphoribosyltransferase (NAPRTase) family	--	H	Coenzyme transport and metabolism	hypothetical protein BRAFLDRAFT_121174 [Branchiostoma floridae]
F01_cb8370_c0/f1p0/2138	--	--	--	K03098|7.36171e-13|fpg:101915272|APOD; apolipoprotein D; K03098 apolipoprotein D and lipocalin family protein (A)	--	[M]	Cell wall/membrane/envelope biogenesis	Lipocalin / cytosolic fatty-acid binding protein family	Crustacyanin-A2 subunit OS=Homarus gammarus (European lobster) PE=1 SV=1	M	Cell wall/membrane/envelope biogenesis	PREDICTED: apolipoprotein D-like [Megachile rotundata]
F01_cb1896_c5443/f1p0/2608	[P]	Inorganic ion transport and metabolism	--	K01136|1.11296e-134|nvi:100119376|iduronate 2-sulfatase; K01136 iduronate 2-sulfatase [EC:3.1.6.13] (A)	ko00531:Glycosaminoglycan degradation;ko04142:Lysosome	[R]	General function prediction only	--	--	P	Inorganic ion transport and metabolism	Iduronate 2-sulfatase [Crassostrea gigas]
F01_cb5260_c9/f1p0/2524	--	--	--	--	--	[T]	Signal transduction mechanisms	EF-hand domain pair;; EF-hand domain;; EF hand;; EF hand;; EF-hand domain pair	Crustacean calcium-binding protein 23 OS=Orconectes limosus (Spinycheek crayfish) PE=1 SV=1	T	Signal transduction mechanisms	calcyphosine-like protein [Manduca sexta]
F01_cb10107_c3/f1p1/1863	[E]	Amino acid transport and metabolism	Molecular Function: L-aspartate:2-oxoglutarate aminotransferase activity (GO:0004069);; Biological Process: cellular amino acid metabolic process (GO:0006520);; Biological Process: biosynthetic process (GO:0009058);; Molecular Function: pyridoxal phosphate binding (GO:0030170);; Molecular Function: L-phenylalanine:2-oxoglutarate aminotransferase activity (GO:0080130);;	K14455|2.42715e-164|aag:AaeL_AAEL002399|aspartate aminotransferase; K14455 aspartate aminotransferase, mitochondrial [EC:2.6.1.1] (A)	ko00250:Alanine, aspartate and glutamate metabolism;ko00270:Cysteine and methionine metabolism;ko00330:Arginine and proline metabolism;ko00350:Tyrosine metabolism;ko00360:Phenylalanine metabolism;ko00400:Phenylalanine, tyrosine and tryptophan biosynthesis;ko01200:Carbon metabolism;ko01210:2-Oxocarboxylic acid metabolism;ko01230:Biosynthesis of amino acids	[E]	Amino acid transport and metabolism	Aminotransferase class I and II;; Aminotransferase class I and II	Aspartate aminotransferase, mitochondrial (Precursor) GN=aatA OS=Dictyostelium discoideum (Slime mold) PE=3 SV=1	E	Amino acid transport and metabolism	aspartate aminotransferase [Fenneropenaeus chinensis]
F01_cb12869_c2264/f1p0/1422	[G]	Carbohydrate transport and metabolism	Molecular Function: chitinase activity (GO:0004568);; Cellular Component: extracellular region (GO:0005576);; Biological Process: carbohydrate metabolic process (GO:0005975);; Biological Process: chitin catabolic process (GO:0006032);; Molecular Function: chitin binding (GO:0008061);;	K01183|1.82161e-60|bmor:101744821|probable chitinase 2-like; K01183 chitinase [EC:3.2.1.14] (A)	ko00520:Amino sugar and nucleotide sugar metabolism	[G]	Carbohydrate transport and metabolism	Glycosyl hydrolases family 18;; Glycosyl hydrolases family 18;; Chitin binding Peritrophin-A domain	Probable chitinase 2 (Precursor) OS=Drosophila melanogaster (Fruit fly) PE=1 SV=1	G	Carbohydrate transport and metabolism	chitinase 3C [Macrobrachium nipponense]
F01_cb7871_c11/f1p1/1618	--	--	--	K14616|3.97324e-11|xtr:100125884|cubn; cubilin (intrinsic factor-cobalamin receptor); K14616 cubilin (A)	--	[H]	Coenzyme transport and metabolism	CUB domain	--	O	Posttranslational modification, protein turnover, chaperones	hypothetical protein BRAFLDRAFT_143777 [Branchiostoma floridae]
F01_cb1896_c21926/f1p0/2177	[G]	Carbohydrate transport and metabolism	--	K01805|2.82894e-46|spu:590215|xylose isomerase-like; K01805 xylose isomerase [EC:5.3.1.5] (A)	ko00040:Pentose and glucuronate interconversions;ko00051:Fructose and mannose metabolism	--	--	--	--	G	Carbohydrate transport and metabolism	PREDICTED: xylose isomerase-like [Strongylocentrotus purpuratus]
F01_cb12869_c144920/f1p0/983	--	--	--	--	--	--	--	--	--	--	--	hypothetical protein [Lepeophtheirus salmonis]
F01_cb3934_c4/f1p2/3497	[P]	Inorganic ion transport and metabolism	--	K04565|7.28905e-20|aga:AgaP_AGAP005234|CUSOD2; AGAP005234-PA; K04565 superoxide dismutase, Cu-Zn family [EC:1.15.1.1] (A)	ko04146:Peroxisome	[P]	Inorganic ion transport and metabolism	Copper/zinc superoxide dismutase (SODC);; Immunoglobulin V-set domain;; Immunoglobulin I-set domain	Superoxide dismutase [Cu-Zn] GN=SOD OS=Schistosoma mansoni (Blood fluke) PE=1 SV=1	P	Inorganic ion transport and metabolism	copper/zinc superoxide dismutase isoform 4 [Marsupenaeus japonicus]
F01_cb1896_c23684/f1p0/3642	--	--	--	--	--	--	--	--	--	--	--	hypothetical protein DAPPUDRAFT_253378 [Daphnia pulex]
F01_cb1896_c1210/f1p0/2566	--	--	Molecular Function: ATP binding (GO:0005524);; Biological Process: protein folding (GO:0006457);; Biological Process: response to stress (GO:0006950);; Molecular Function: unfolded protein binding (GO:0051082);;	K04079|2.59046e-177|ame:408928|Hsp90, GB14758, Hsp83; heat shock protein 90; K04079 molecular chaperone HtpG (A)	ko04141:Protein processing in endoplasmic reticulum	[O]	Posttranslational modification, protein turnover, chaperones	Histidine kinase-, DNA gyrase B-, and HSP90-like ATPase;; Histidine kinase-, DNA gyrase B-, and HSP90-like ATPase;; Hsp90 protein;; Hsp90 protein;; Hsp90 protein;; Hsp90 protein	Heat shock protein 83 GN=Hsp83 OS=Drosophila melanogaster (Fruit fly) PE=1 SV=1	O	Posttranslational modification, protein turnover, chaperones	PREDICTED: heat shock protein 83-like [Bombus terrestris]
F01_cb3619_c1/f1p0/4509	[R]	General function prediction only	Biological Process: regulation of Rab GTPase activity (GO:0032313);;	--	--	[U]	Intracellular trafficking, secretion, and vesicular transport	Rab-GTPase-TBC domain;; Rab-GTPase-TBC domain	Ecotropic viral integration site 5 ortholog GN=Evi5 OS=Drosophila melanogaster (Fruit fly) PE=1 SV=3	S	Function unknown	PREDICTED: TBC1 domain family member 10B-like [Saccoglossus kowalevskii]
F01_cb7289_c2/f1p0/2339	--	--	--	K17655|1.34801e-68|dmo:Dmoj_GI15064|GI15064 gene product from transcript GI15064-RA; K17655 mitochondrial ribonuclease P protein 3 (A)	--	--	--	Hemocyanin, all-alpha domain	Hemocyanin B chain OS=Panulirus interruptus (California spiny lobster) PE=1 SV=1	S	Function unknown	GI15064 [Drosophila mojavensis]
F01_cb10239_c0/f46p2/611	--	--	Molecular Function: transporter activity (GO:0005215);; Biological Process: transport (GO:0006810);; Molecular Function: lipid binding (GO:0008289);; Biological Process: viral protein processing (GO:0019082);;	K08755|2.95191e-13|lcm:102366023|FABP6; fatty acid binding protein 6, ileal; K08755 fatty acid-binding protein 6, ileal (gastrotropin) (A)	ko03320:PPAR signaling pathway	[I]	Lipid transport and metabolism	Lipocalin / cytosolic fatty-acid binding protein family;; Hepatitis E cysteine protease	--	I	Lipid transport and metabolism	fatty acid binding protein 10 [Macrobrachium nipponense]
F01_cb12869_c154805/f1p1/1014	--	--	--	--	--	--	--	Insect cuticle protein	Cuticle protein AM1199 OS=Cancer pagurus (Rock crab) PE=1 SV=1	S	Function unknown	arthrodial cuticle protein AMP16.3 [Callinectes sapidus]
F01_cb1896_c17094/f1p0/2785	--	--	--	--	--	[Z]	Cytoskeleton	Tropomyosin;; Tropomyosin like;; Laminin Domain II	Tropomyosin OS=Pandalus borealis (Northern red shrimp) PE=1 SV=1	Z	Cytoskeleton	tropomyosin [Macrobrachium rosenbergii]
F01_cb13295_c125461/f1p0/2287	--	--	--	K12667|5.59425e-168|lgi:LOTGIDRAFT_220939|hypothetical protein; K12667 oligosaccharyltransferase complex subunit delta (ribophorin II) (A)	ko00510:N-Glycan biosynthesis;ko04141:Protein processing in endoplasmic reticulum	[O]	Posttranslational modification, protein turnover, chaperones	Oligosaccharyltransferase subunit Ribophorin II	--	S	Function unknown	Dolichyl-diphosphooligosaccharide--protein glycosyltransferase subunit 2 [Zootermopsis nevadensis]
F01_cb12869_c150850/f1p0/1011	[J]	Translation, ribosomal structure and biogenesis	Molecular Function: structural constituent of ribosome (GO:0003735);; Cellular Component: ribosome (GO:0005840);; Biological Process: translation (GO:0006412);;	K02930|1.58695e-169|xma:102216775|60S ribosomal protein L4-A-like; K02930 large subunit ribosomal protein L4e (A)	ko03010:Ribosome	[A]	RNA processing and modification	Ribosomal protein L4/L1 family;; 60S ribosomal protein L4 C-terminal domain	60S ribosomal protein L4 GN=RPL4 OS=Urechis caupo (Innkeeper worm) PE=2 SV=1	J	Translation, ribosomal structure and biogenesis	putative ribosomal protein L4 [Latrodectus hesperus]
F01_cb206_c13/f1p0/3689	[T]	Signal transduction mechanisms	Molecular Function: protein tyrosine phosphatase activity (GO:0004725);; Biological Process: peptidyl-tyrosine dephosphorylation (GO:0035335);;	K07817|0|tca:663427|receptor-type tyrosine-protein phosphatase N2; K07817 receptor-type tyrosine-protein phosphatase N [EC:3.1.3.48] (A)	--	[T]	Signal transduction mechanisms	Protein-tyrosine phosphatase	Tyrosine-protein phosphatase Lar (Precursor) GN=Lar OS=Drosophila melanogaster (Fruit fly) PE=1 SV=2	T	Signal transduction mechanisms	Receptor-type tyrosine-protein phosphatase N2 [Zootermopsis nevadensis]
F01_cb9615_c7/f1p0/1324	--	--	--	--	--	--	--	Immunoglobulin I-set domain;; Kazal-type serine protease inhibitor domain;; Immunoglobulin domain;; Kazal-type serine protease inhibitor domain	Insulin-like growth factor-binding protein-related protein 1 (Precursor) OS=Cupiennius salei (American wandering spider) PE=2 SV=1	O	Posttranslational modification, protein turnover, chaperones	insulin-like binding protein [Cherax quadricarinatus]
F01_cb9585_c31/f1p4/1884	[Z]	Cytoskeleton	Molecular Function: GTPase activity (GO:0003924);; Molecular Function: structural constituent of cytoskeleton (GO:0005200);; Molecular Function: GTP binding (GO:0005525);; Cellular Component: cytoplasm (GO:0005737);; Cellular Component: microtubule (GO:0005874);; Biological Process: GTP catabolic process (GO:0006184);; Biological Process: microtubule-based process (GO:0007017);; Biological Proces…	K07375|3.93807e-177|pss:102456719|tubulin beta-4B chain-like; K07375 tubulin beta (A)	ko04145:Phagosome;ko04540:Gap junction	[Z]	Cytoskeleton	Tubulin C-terminal domain;; Tubulin/FtsZ family, GTPase domain;; Misato Segment II tubulin-like domain	Tubulin beta-1 chain OS=Homarus americanus (American lobster) PE=2 SV=1	Z	Cytoskeleton	RecName: Full=Tubulin beta-1 chain; AltName: Full=Beta-I tubulin [Homarus americanus]
F01_cb11530_c0/f5p0/723	--	--	--	--	--	--	--	Chitin binding Peritrophin-A domain	--	S	Function unknown	cuticular protein [Artemia franciscana]
F01_cb8986_c2/f2p0/904	[O]	Posttranslational modification, protein turnover, chaperones	Molecular Function: ubiquitin-protein transferase activity (GO:0004842);; Biological Process: protein ubiquitination (GO:0016567);; Molecular Function: SUMO transferase activity (GO:0019789);;	K10577|6.08484e-106|nvi:100115750|SUMO-conjugating enzyme UBC9-B; K10577 ubiquitin-conjugating enzyme E2 I [EC:6.3.2.19] (A)	ko03013:RNA transport;ko04120:Ubiquitin mediated proteolysis	[O]	Posttranslational modification, protein turnover, chaperones	Ubiquitin-conjugating enzyme	SUMO-conjugating enzyme UBC9 GN=ubc-9 OS=Caenorhabditis elegans PE=1 SV=1	O	Posttranslational modification, protein turnover, chaperones	ubiquitin-conjugating enzyme E2 [Scylla paramamosain]
F01_cb5618_c27/f1p1/4381	[RTKL]	--	Molecular Function: calmodulin-dependent protein kinase activity (GO:0004683);; Molecular Function: ATP binding (GO:0005524);; Biological Process: protein phosphorylation (GO:0006468);;	K08798|0|phu:Phum_PHUM509230|serine/threonine-protein kinase MARK2, putative (EC:2.7.11.17); K08798 MAP/microtubule affinity-regulating kinase [EC:2.7.11.1] (A)	--	[R]	General function prediction only	Protein kinase domain;; Protein tyrosine kinase;; Kinase-like;; Kinase associated domain 1	Serine/threonine-protein kinase par-1 {ECO:0000250|UniProtKB:Q9TW45, ECO:0000312|EMBL:CAP25402.1} GN=par-1 OS=Caenorhabditis briggsae PE=3 SV=1	T	Signal transduction mechanisms	MAP/microtubule affinity-regulating kinase 3, partial [Zootermopsis nevadensis]
F01_cb13295_c123817/f1p0/2295	[C]	Energy production and conversion	Molecular Function: retinal dehydrogenase activity (GO:0001758);; Molecular Function: aldehyde dehydrogenase (NAD) activity (GO:0004029);; Cellular Component: mitochondrial matrix (GO:0005759);; Cellular Component: lipid particle (GO:0005811);; Biological Process: pyruvate metabolic process (GO:0006090);; Biological Process: acetaldehyde metabolic process (GO:0006117);; Molecular Function: acetal…	K00128|0|rno:29539|Aldh2; aldehyde dehydrogenase 2 family (mitochondrial) (EC:1.2.1.3); K00128 aldehyde dehydrogenase (NAD+) [EC:1.2.1.3] (A)	ko00010:Glycolysis / Gluconeogenesis;ko00040:Pentose and glucuronate interconversions;ko00053:Ascorbate and aldarate metabolism;ko00071:Fatty acid degradation;ko00280:Valine, leucine and isoleucine degradation;ko00310:Lysine degradation;ko00330:Arginine and proline metabolism;ko00340:Histidine metabolism;ko00380:Tryptophan metabolism;ko00410:beta-Alanine metabolism;ko00561:Glycerolipid metabolism…	[C]	Energy production and conversion	Aldehyde dehydrogenase family	Aldehyde dehydrogenase GN=ALDH OS=Enchytraeus buchholzi (Grindal worm) PE=2 SV=1	C	Energy production and conversion	hypothetical protein DAPPUDRAFT_51170 [Daphnia pulex]
F01_cb5502_c10/f1p0/3281	--	--	--	--	--	--	--	DOR family	--	K	Transcription	Tumor protein p53-inducible nuclear protein 1 [Zootermopsis nevadensis]
F01_cb369_c3/f1p1/6322	--	--	--	--	--	[O]	Posttranslational modification, protein turnover, chaperones	JAB1/Mov34/MPN/PAD-1 ubiquitin protease	MPN domain-containing protein CG4751 GN=CG4751 OS=Drosophila melanogaster (Fruit fly) PE=1 SV=1	S	Function unknown	MPN domain-containing protein [Zootermopsis nevadensis]
F01_cb11599_c3/f1p0/1689	[R]	General function prediction only	Molecular Function: nucleotide binding (GO:0000166);; Molecular Function: nucleic acid binding (GO:0003676);;	K12893|3.26786e-25|cqu:CpipJ_CPIJ008634|52K active chromatin boundary protein; K12893 splicing factor, arginine/serine-rich 4/5/6 (A)	ko03040:Spliceosome	[A]	RNA processing and modification	RNA recognition motif. (a.k.a. RRM, RBD, or RNP domain)	Serine-arginine protein 55 GN=B52 OS=Drosophila melanogaster (Fruit fly) PE=1 SV=4	S	Function unknown	Serine-arginine protein 55 [Harpegnathos saltator]
F01_cb1896_c253003/f1p0/2316	--	--	--	--	--	--	--	--	--	S	Function unknown	hypothetical protein CAPTEDRAFT_143195, partial [Capitella teleta]
F01_cb9971_c5/f1p0/903	--	--	--	--	--	[S]	Function unknown	Ndr family	Uncharacterized protein ZK1073.1 GN=ZK1073.1 OS=Caenorhabditis elegans PE=3 SV=1	S	Function unknown	hypothetical protein DAPPUDRAFT_321849 [Daphnia pulex]
F01_cb1896_c123228/f1p0/1946	--	--	--	--	--	[Z]	Cytoskeleton	Tropomyosin;; Tropomyosin like	Tropomyosin GN=TM1 OS=Homarus americanus (American lobster) PE=1 SV=1	Z	Cytoskeleton	slow-tonic S2 tropomyosin [Macrobrachium nipponense]
F01_cb12706_c0/f3p0/1277	[O]	Posttranslational modification, protein turnover, chaperones	Biological Process: protein peptidyl-prolyl isomerization (GO:0000413);; Molecular Function: peptidyl-prolyl cis-trans isomerase activity (GO:0003755);; Biological Process: protein folding (GO:0006457);;	K09578|1.55576e-77|mde:101895082|putative peptidyl-prolyl cis-trans isomerase dodo-like; K09578 peptidyl-prolyl cis-trans isomerase NIMA-interacting 1 [EC:5.2.1.8] (A)	--	[O]	Posttranslational modification, protein turnover, chaperones	PPIC-type PPIASE domain;; PPIC-type PPIASE domain;; WW domain	Putative peptidyl-prolyl cis-trans isomerase dodo GN=dod OS=Drosophila melanogaster (Fruit fly) PE=2 SV=3	O	Posttranslational modification, protein turnover, chaperones	PREDICTED: putative peptidyl-prolyl cis-trans isomerase dodo [Microplitis demolitor]
F01_cb3939_c0/f9p0/3441	--	--	--	K11791|2.77217e-60|nvi:100121054|uncharacterized LOC100121054; K11791 DDB1- and CUL4-associated factor 15 (A)	--	--	--	DDB1-and CUL4-substrate receptor 15, WD repeat	--	S	Function unknown	hypothetical protein DAPPUDRAFT_308586 [Daphnia pulex]
F01_cb13295_c24114/f1p0/2181	--	--	--	--	--	--	--	Hemocyanin, all-alpha domain;; Hemocyanin, copper containing domain;; Hemocyanin, copper containing domain;; Hemocyanin, copper containing domain;; Hemocyanin, ig-like domain	Hemocyanin B chain OS=Panulirus interruptus (California spiny lobster) PE=1 SV=1	S	Function unknown	hemocyanin [Macrobrachium nipponense]
F01_cb1896_c62047/f1p0/4580	[Z]	Cytoskeleton	Molecular Function: motor activity (GO:0003774);; Molecular Function: actin binding (GO:0003779);; Molecular Function: ATP binding (GO:0005524);; Cellular Component: myosin complex (GO:0016459);;	K17751|0|tca:659358|Mhc1; myosin heavy chain 1; K17751 myosin heavy chain 6/7 (A)	--	[Z]	Cytoskeleton	Myosin head (motor domain);; Myosin tail;; Myosin tail	Myosin heavy chain, muscle GN=Mhc OS=Drosophila melanogaster (Fruit fly) PE=1 SV=4	Z	Cytoskeleton	myosin heavy chain type 1 [Litopenaeus vannamei]
F01_cb13295_c74467/f2p0/3544	[CHR]	--	Biological Process: metabolic process (GO:0008152);; Molecular Function: oxidoreductase activity, acting on the CH-OH group of donors, NAD or NADP as acceptor (GO:0016616);; Molecular Function: cofactor binding (GO:0048037);;	K00049|2.50346e-88|phu:Phum_PHUM330670|Glyoxylate reductase/hydroxypyruvate reductase, putative (EC:1.1.1.79); K00049 glyoxylate/hydroxypyruvate reductase [EC:1.1.1.79 1.1.1.81] (A)	ko00260:Glycine, serine and threonine metabolism;ko00620:Pyruvate metabolism;ko00630:Glyoxylate and dicarboxylate metabolism	[C]	Energy production and conversion	D-isomer specific 2-hydroxyacid dehydrogenase, catalytic domain;; D-isomer specific 2-hydroxyacid dehydrogenase, NAD binding domain	Probable 2-ketogluconate reductase GN=tkrA OS=Dictyostelium discoideum (Slime mold) PE=3 SV=1	C	Energy production and conversion	hypothetical protein DAPPUDRAFT_207744 [Daphnia pulex]
F01_cb337_c30/f1p0/3923	--	--	Cellular Component: membrane (GO:0016020);; Biological Process: neuron development (GO:0048666);; Biological Process: response to stimulus (GO:0050896);;	--	--	--	--	CD80-like C2-set immunoglobulin domain;; Immunoglobulin I-set domain;; Immunoglobulin domain	Fasciclin-3 (Precursor) GN=Fas3 OS=Drosophila melanogaster (Fruit fly) PE=2 SV=1	S	Function unknown	midline fasciclin [Scylla paramamosain]
F01_cb1896_c24598/f1p0/4974	--	--	--	--	--	--	--	NACHT domain	--	--	--	--
F01_cb6251_c3/f1p0/4131	[L]	Replication, recombination and repair	Molecular Function: catalytic activity (GO:0003824);;	--	--	[R]	General function prediction only	--	Endonuclease GN=pol OS=Drosophila melanogaster (Fruit fly) PE=3 SV=1	L	Replication, recombination and repair	enzymatic polyprotein, putative [Pediculus humanus corporis]
F01_cb6542_c1/f1p1/2693	[F]	Nucleotide transport and metabolism	Molecular Function: nucleotide binding (GO:0000166);; Biological Process: AMP biosynthetic process (GO:0006167);; Molecular Function: ligase activity (GO:0016874);; Molecular Function: metal ion binding (GO:0046872);;	K01939|5.72077e-134|xla:379780|adss, adeh, adss2; adenylosuccinate synthase (EC:6.3.4.4); K01939 adenylosuccinate synthase [EC:6.3.4.4] (A)	ko00230:Purine metabolism;ko00250:Alanine, aspartate and glutamate metabolism	[F]	Nucleotide transport and metabolism	Adenylosuccinate synthetase	Adenylosuccinate synthetase {ECO:0000255|HAMAP-Rule:MF_03125} GN=AAEL003161 OS=Aedes aegypti (Yellowfever mosquito) PE=3 SV=1	F	Nucleotide transport and metabolism	hypothetical protein DAPPUDRAFT_300994 [Daphnia pulex]
F01_cb1896_c636/f2p0/3445	--	--	--	--	--	--	--	Condensation domain	--	--	--	--
F01_cb12869_c306585/f1p0/988	--	--	Molecular Function: metal ion binding (GO:0046872);;	--	--	--	--	EF-hand domain pair;; EF hand;; EF-hand domain;; EF hand	Sarcoplasmic calcium-binding protein 1 OS=Astacus leptodactylus (Turkish narrow-clawed crayfish) PE=1 SV=1	S	Function unknown	sarcoplasmic calcium-binding protein [Crangon crangon]
F01_cb13295_c69581/f2p0/3082	[U]	Intracellular trafficking, secretion, and vesicular transport	Biological Process: positive regulation of extracellular matrix constituent secretion (GO:0003331);; Molecular Function: GTPase activator activity (GO:0005096);; Cellular Component: endoplasmic reticulum (GO:0005783);; Cellular Component: Golgi stack (GO:0005795);; Biological Process: intracellular protein transport (GO:0006886);; Biological Process: ER to Golgi vesicle-mediated transport (GO:000…	K14006|0|tca:660122|protein transport protein Sec23A; K14006 protein transport protein SEC23 (A)	ko04141:Protein processing in endoplasmic reticulum	[U]	Intracellular trafficking, secretion, and vesicular transport	Sec23/Sec24 trunk domain;; Sec23/Sec24 helical domain;; Sec23/Sec24 beta-sandwich domain;; Sec23/Sec24 zinc finger;; Gelsolin repeat	Protein transport protein SEC23 GN=sec23 OS=Dictyostelium discoideum (Slime mold) PE=3 SV=2	U	Intracellular trafficking, secretion, and vesicular transport	PREDICTED: protein transport protein Sec23A isoform X1 [Tribolium castaneum]
F01_cb3933_c4/f1p0/2898	[LKJ]	--	Molecular Function: nucleotide binding (GO:0000166);; Molecular Function: nucleic acid binding (GO:0003676);; Molecular Function: helicase activity (GO:0004386);;	K17043|1.58292e-143|aag:AaeL_AAEL010402|DEAD box ATP-dependent RNA helicase; K17043 ATP-dependent RNA helicase DDX43 [EC:3.6.4.13] (A)	--	[A]	RNA processing and modification	DEAD/DEAH box helicase;; Helicase conserved C-terminal domain;; SNF2 family N-terminal domain;; Zn-finger in Ran binding protein and others;; DEAD/DEAH box helicase	Putative DEAD-box RNA helicase HEL64 GN=HEL64 OS=Trypanosoma brucei brucei PE=3 SV=1	L	Replication, recombination and repair	DEAD box ATP-dependent RNA helicase [Aedes aegypti]
F01_cb11994_c0/f4p0/1035	[OC]	--	Biological Process: glycerol ether metabolic process (GO:0006662);; Molecular Function: electron carrier activity (GO:0009055);; Molecular Function: protein disulfide oxidoreductase activity (GO:0015035);; Biological Process: cell redox homeostasis (GO:0045454);;	K03671|5.61434e-47|cmy:102938986|TXN2; thioredoxin 2; K03671 thioredoxin 1 (A)	--	[O]	Posttranslational modification, protein turnover, chaperones	Thioredoxin;; Thioredoxin-like domain	Probable thioredoxin-2 GN=trx-2 OS=Caenorhabditis elegans PE=3 SV=2	O	Posttranslational modification, protein turnover, chaperones	thioredoxin 2 [Portunus trituberculatus]
F01_cb1901_c0/f1p0/4327	--	--	--	K08414|1.13721e-10|bfo:BRAFLDRAFT_84868|hypothetical protein; K08414 G protein-coupled receptor 61 (A)	--	--	--	7 transmembrane receptor (rhodopsin family)	Octopamine receptor beta-1R GN=CG6919 OS=Drosophila melanogaster (Fruit fly) PE=2 SV=1	U	Intracellular trafficking, secretion, and vesicular transport	hypothetical protein BRAFLDRAFT_84868 [Branchiostoma floridae]
F01_cb1896_c1978/f1p0/2888	--	--	Molecular Function: protein serine/threonine kinase activity (GO:0004674);;	K13597|1.09961e-09|tca:654851|punt, put; activin receptor type-2A; K13597 activin receptor type-2, invertebrate (A)	--	[T]	Signal transduction mechanisms	Activin types I and II receptor domain	--	T	Signal transduction mechanisms	Activin receptor type-2B [Zootermopsis nevadensis]
F01_cb1896_c9015/f2p0/2674	--	--	--	--	--	--	--	THAP domain	--	--	--	--
F01_cb12869_c20684/f1p0/1491	[Z]	Cytoskeleton	Biological Process: cytokinesis (GO:0000910);; Molecular Function: structural constituent of cytoskeleton (GO:0005200);; Molecular Function: ATP binding (GO:0005524);; Cellular Component: cytoplasm (GO:0005737);; Cellular Component: microtubule associated complex (GO:0005875);; Cellular Component: actin filament (GO:0005884);; Biological Process: heart development (GO:0007507);; Biological Proces…	K10354|0|cge:100768972|Acta1; actin, alpha 1, skeletal muscle; K10354 actin, alpha skeletal muscle (A)	--	[Z]	Cytoskeleton	Actin	Actin-2, muscle-specific (Precursor) OS=Bactrocera dorsalis (Oriental fruit fly) PE=2 SV=1	Z	Cytoskeleton	skeletal muscle actin 3 [Homarus americanus]
F01_cb2975_c1/f1p0/3596	[L]	Replication, recombination and repair	Molecular Function: ATP binding (GO:0005524);; Biological Process: mismatch repair (GO:0006298);; Molecular Function: mismatched DNA binding (GO:0030983);;	K08736|4.02198e-115|phi:102113143|MSH3; mutS homolog 3 (E. coli); K08736 DNA mismatch repair protein MSH3 (A)	ko03430:Mismatch repair	[L]	Replication, recombination and repair	MutS domain II;; MutS domain I;; MutS domain V;; MutS domain V	DNA mismatch repair protein Msh3 GN=msh3 OS=Dictyostelium discoideum (Slime mold) PE=3 SV=1	L	Replication, recombination and repair	PREDICTED: DNA mismatch repair protein Msh3-like [Strongylocentrotus purpuratus]
F01_cb599_c9/f1p0/3717	--	--	--	--	--	--	--	Cell division protein anillin	--	S	Function unknown	Rhotekin [Zootermopsis nevadensis]
F01_cb12869_c55945/f3p0/1092	--	--	Cellular Component: extracellular region (GO:0005576);; Biological Process: proteolysis (GO:0006508);; Molecular Function: cysteine-type peptidase activity (GO:0008234);; Biological Process: collagen catabolic process (GO:0030574);;	--	--	[O]	Posttranslational modification, protein turnover, chaperones	Papain family cysteine protease;; Papain family cysteine protease;; Cathepsin propeptide inhibitor domain (I29)	Digestive cysteine proteinase 2 (Precursor) GN=LCP2 OS=Homarus americanus (American lobster) PE=2 SV=1	O	Posttranslational modification, protein turnover, chaperones	RecName: Full=Digestive cysteine proteinase 2; Flags: Precursor [Homarus americanus]
F01_cb1669_c2/f1p0/3787	--	--	--	K14794|0|nvi:100123074|RRP12-like protein; K14794 ribosomal RNA-processing protein 12 (A)	--	[S]	Function unknown	NUC173 domain	RRP12-like protein GN=CG2691 OS=Drosophila melanogaster (Fruit fly) PE=1 SV=2	S	Function unknown	RRP12-like protein [Zootermopsis nevadensis]
F01_cb1896_c49039/f1p0/1960	--	--	Biological Process: metabolic process (GO:0008152);;	--	--	--	--	Hemocyanin, ig-like domain;; Hemocyanin, copper containing domain;; Hemocyanin, all-alpha domain	Hemocyanin C chain OS=Panulirus interruptus (California spiny lobster) PE=1 SV=1	S	Function unknown	hemocyanin subunit 1 [Macrobrachium nipponense]
F01_cb12869_c154509/f1p0/724	[J]	Translation, ribosomal structure and biogenesis	Cellular Component: ribosome (GO:0005840);; Biological Process: ribosome biogenesis (GO:0042254);;	K02936|5.54336e-57|mde:101890481|60S ribosomal protein L7a-like; K02936 large subunit ribosomal protein L7Ae (A)	ko03010:Ribosome	[J]	Translation, ribosomal structure and biogenesis	Ribosomal protein L7Ae/L30e/S12e/Gadd45 family	60S ribosomal protein L7a GN=RpL7A OS=Drosophila melanogaster (Fruit fly) PE=1 SV=2	J	Translation, ribosomal structure and biogenesis	PREDICTED: 60S ribosomal protein L7a [Bactrocera cucurbitae]
F01_cb652_c1/f5p1/2993	--	--	--	--	--	--	--	Chitin binding Peritrophin-A domain	--	S	Function unknown	hypothetical protein X975_09269, partial [Stegodyphus mimosarum]
F01_cb10522_c10/f1p0/1491	--	--	--	--	--	[K]	Transcription	DNA-binding nuclear phosphoprotein p8	--	K	Transcription	conserved hypothetical protein [Riptortus pedestris]
F01_cb920_c2/f1p0/3488	[RTKL]	--	--	K06103|0|ola:101159232|peripheral plasma membrane protein CASK-like; K06103 calcium/calmodulin-dependent serine protein kinase [EC:2.7.11.1] (A)	ko04530:Tight junction	[T]	Signal transduction mechanisms	Protein kinase domain;; Protein tyrosine kinase;; L27 domain	Peripheral plasma membrane protein CASK GN=CASK OS=Drosophila melanogaster (Fruit fly) PE=1 SV=4	F	Nucleotide transport and metabolism	Peripheral plasma membrane protein CASK, partial [Zootermopsis nevadensis]
F01_cb13295_c83365/f1p0/2469	--	--	--	--	--	--	--	Domain of unknown function (DUF4512)	UPF0729 protein CG18508 GN=CG18508 OS=Drosophila melanogaster (Fruit fly) PE=1 SV=1	S	Function unknown	hypothetical protein DAPPUDRAFT_200108 [Daphnia pulex]
F01_cb3459_c44/f1p0/2511	--	--	Molecular Function: metallopeptidase activity (GO:0008237);; Molecular Function: metal ion binding (GO:0046872);;	--	--	[O]	Posttranslational modification, protein turnover, chaperones	Astacin (Peptidase family M12A);; CUB domain	Blastula protease 10 (Precursor) GN=BP10 OS=Paracentrotus lividus (Common sea urchin) PE=2 SV=1	O	Posttranslational modification, protein turnover, chaperones	hypothetical protein BRAFLDRAFT_285079 [Branchiostoma floridae]
F01_cb11541_c0/f1p0/1748	[R]	General function prediction only	Molecular Function: GTP binding (GO:0005525);; Cellular Component: intracellular (GO:0005622);; Biological Process: small GTPase mediated signal transduction (GO:0007264);;	K07868|4.64152e-133|bmor:101746740|rho-related BTB domain-containing protein 1-like; K07868 Rho-related BTB domain-containing protein 1/2 (A)	ko04120:Ubiquitin mediated proteolysis	[R]	General function prediction only	Ras family;; Miro-like protein	Ras-related protein Rac1 (Precursor) GN=Rac1 OS=Drosophila melanogaster (Fruit fly) PE=1 SV=2	S	Function unknown	PREDICTED: rho-related BTB domain-containing protein 1-like, partial [Bombyx mori]
F01_cb8600_c16/f4p0/1975	[O]	Posttranslational modification, protein turnover, chaperones	Molecular Function: serine-type endopeptidase activity (GO:0004252);; Biological Process: proteolysis (GO:0006508);;	--	--	[E]	Amino acid transport and metabolism	Trypsin;; OMS28 porin	Serine proteinase stubble catalytic chain GN=Sb OS=Drosophila melanogaster (Fruit fly) PE=2 SV=2	O	Posttranslational modification, protein turnover, chaperones	serine proteinase-like protein [Macrobrachium nipponense]
F01_cb47_c24/f1p0/2254	--	--	Cellular Component: nucleoplasm (GO:0005654);; Biological Process: positive regulation of transcription, DNA-templated (GO:0045893);;	K15186|6.43499e-33|nvi:100116738|ell-associated factor Eaf; K15186 ELL-associated factor (A)	--	[K]	Transcription	RNA polymerase II transcription elongation factor	Ell-associated factor Eaf {ECO:0000250|UniProtKB:Q7JRJ1} OS=Drosophila virilis (Fruit fly) PE=3 SV=1	K	Transcription	hypothetical protein CAPTEDRAFT_159180 [Capitella teleta]
F01_cb8802_c11/f1p3/1376	--	--	--	K10064|1.29665e-08|dre:559737|illr4, illrL, zgc:152681; immune-related, lectin-like receptor 4; K10064 asialoglycoprotein receptor 2 (A)	--	--	--	Lectin C-type domain	--	S	Function unknown	lectin 4 [Macrobrachium rosenbergii]
F01_cb8799_c15/f1p0/1253	--	--	--	--	--	--	--	Insect cuticle protein	Pro-resilin (Precursor) GN=resilin OS=Drosophila melanogaster (Fruit fly) PE=1 SV=1	S	Function unknown	cuticle protein CB6 [Portunus pelagicus]
F01_cb1896_c166289/f4p5/2214	--	--	--	--	--	--	--	Condensation domain;; Alcohol acetyltransferase	--	--	--	--
F01_cb7449_c6/f1p0/2300	--	--	--	--	--	[R]	General function prediction only	Sulfotransferase domain	--	S	Function unknown	hypothetical protein KGM_04480 [Danaus plexippus]
F01_cb13247_c1/f1p0/5497	--	--	Biological Process: signal transduction (GO:0007165);; Cellular Component: membrane (GO:0016020);;	K06820|0|tca:656639|plexin-B; K06820 plexin A (A)	--	[T]	Signal transduction mechanisms	Plexin cytoplasmic RasGAP domain;; Plexin cytoplasmic RasGAP domain;; IPT/TIG domain	Plexin-B (Precursor) GN=plexB OS=Drosophila melanogaster (Fruit fly) PE=1 SV=2	S	Function unknown	plexin B [Tribolium castaneum]
F01_cb1896_c252710/f1p1/4950	--	--	--	--	--	--	--	--	--	S	Function unknown	hypothetical protein OXYTRI_14248 [Oxytricha trifallax]
F01_cb1896_c1825/f5p1/4110	--	--	Biological Process: metabolic process (GO:0008152);; Molecular Function: oxidoreductase activity (GO:0016491);;	K00972|0|bfo:BRAFLDRAFT_125327|hypothetical protein; K00972 UDP-N-acetylglucosamine/UDP-N-acetylgalactosamine diphosphorylase [EC:2.7.7.23 2.7.7.83] (A)	ko00520:Amino sugar and nucleotide sugar metabolism	[M]	Cell wall/membrane/envelope biogenesis	UTP--glucose-1-phosphate uridylyltransferase	Probable UDP-N-acetylglucosamine pyrophosphorylase GN=uap1 OS=Dictyostelium discoideum (Slime mold) PE=3 SV=1	G	Carbohydrate transport and metabolism	hypothetical protein DAPPUDRAFT_130439 [Daphnia pulex]
F01_cb13295_c33822/f1p0/4791	--	--	Molecular Function: calcium-transporting ATPase activity (GO:0005388);; Molecular Function: ATP binding (GO:0005524);; Biological Process: calcium ion transport (GO:0006816);; Cellular Component: integral component of membrane (GO:0016021);; Molecular Function: metal ion binding (GO:0046872);;	K05853|0|nvi:100113791|calcium-transporting ATPase sarcoplasmic/endoplasmic reticulum type; K05853 Ca2+ transporting ATPase, sarcoplasmic/endoplasmic reticulum [EC:3.6.3.8] (A)	--	[P]	Inorganic ion transport and metabolism	E1-E2 ATPase;; Cation transporting ATPase, C-terminus;; haloacid dehalogenase-like hydrolase;; Cation transporter/ATPase, N-terminus;; Putative hydrolase of sodium-potassium ATPase alpha subunit;; haloacid dehalogenase-like hydrolase;; haloacid dehalogenase-like hydrolase	Calcium-transporting ATPase sarcoplasmic/endoplasmic reticulum type OS=Anopheles gambiae (African malaria mosquito) PE=3 SV=5	P	Inorganic ion transport and metabolism	SERCA [Panulirus argus]
F01_cb2293_c37/f1p0/2013	--	--	--	K01527|2.8684e-58|isc:IscW_ISCW006277|RNA polymerase II proteinral transcription factor BTF3, putative; K01527 nascent polypeptide-associated complex subunit beta (A)	--	[K]	Transcription	NAC domain	Transcription factor BTF3 homolog GN=icd-1 OS=Caenorhabditis elegans PE=1 SV=1	K	Transcription	hypothetical protein CAPTEDRAFT_163399 [Capitella teleta]
F01_cb4440_c3/f1p0/3236	--	--	Molecular Function: binding (GO:0005488);;	--	--	--	--	BTB/POZ domain	Protein tramtrack, beta isoform GN=ttk OS=Drosophila melanogaster (Fruit fly) PE=1 SV=2	--	--	hypothetical protein DAPPUDRAFT_17011 [Daphnia pulex]
F01_cb6503_c0/f3p0/2506	[R]	General function prediction only	--	--	--	[R]	General function prediction only	Zinc-finger double domain;; Zinc finger, C2H2 type;; C2H2-type zinc finger;; Zinc-finger double-stranded RNA-binding;; C2H2-type zinc finger;; Zinc-finger of C2H2 type;; GAGA factor	Krueppel homolog 1 GN=Kr-h1 OS=Drosophila melanogaster (Fruit fly) PE=2 SV=2	S	Function unknown	hypothetical protein BRAFLDRAFT_59132 [Branchiostoma floridae]
F01_cb411_c74/f1p0/3612	--	--	Molecular Function: nucleic acid binding (GO:0003676);; Molecular Function: zinc ion binding (GO:0008270);; Molecular Function: hydrolase activity (GO:0016787);; Molecular Function: ligase activity (GO:0016874);;	K09250|1.84845e-37|bmor:692655|zinc finger protein; K09250 cellular nucleic acid-binding protein (A)	--	[O]	Posttranslational modification, protein turnover, chaperones	Zinc knuckle;; Zinc knuckle;; Zinc knuckle	CCHC-type zinc finger protein CG3800 GN=CG3800 OS=Drosophila melanogaster (Fruit fly) PE=1 SV=1	OU	--	similar to CG3800 [Papilio xuthus]
F01_cb2714_c0/f19p2/3943	[R]	General function prediction only	Molecular Function: kinase activity (GO:0016301);; Biological Process: phosphorylation (GO:0016310);;	K13137|3.4113e-143|nvi:100118098|serine-threonine kinase receptor-associated protein; K13137 serine-threonine kinase receptor-associated protein (A)	ko03013:RNA transport	[I]	Lipid transport and metabolism	WD domain, G-beta repeat	Serine-threonine kinase receptor-associated protein GN=strap OS=Dictyostelium discoideum (Slime mold) PE=3 SV=1	S	Function unknown	Serine-threonine kinase receptor-associated protein [Zootermopsis nevadensis]
F01_cb10723_c0/f6p0/1881	--	--	--	--	--	[O]	Posttranslational modification, protein turnover, chaperones	Calcium-binding EGF domain;; EGF domain;; Complement Clr-like EGF-like;; EGF-like domain;; Low-density lipoprotein receptor domain class A	Vitellogenin receptor {ECO:0000312|EMBL:AAP92450.1} (Precursor) OS=Solenopsis invicta (Red imported fire ant) PE=2 SV=1	S	Function unknown	low-density lipoprotein receptor, putative [Ixodes scapularis]
F01_cb13295_c74642/f1p0/4637	--	--	--	--	--	--	--	--	--	S	Function unknown	hypothetical protein EAG_12773 [Camponotus floridanus]
F01_cb9267_c1/f1p0/1988	--	--	Cellular Component: nucleus (GO:0005634);;	K12877|1.84047e-90|ame:724628|mago, GB10361; mago nashi; K12877 protein mago nashi (A)	ko03013:RNA transport;ko03015:mRNA surveillance pathway;ko03040:Spliceosome	[A]	RNA processing and modification	Mago nashi protein	Protein mago nashi GN=mago OS=Drosophila melanogaster (Fruit fly) PE=1 SV=1	A	RNA processing and modification	mago nashi 1 [Macrobrachium nipponense]
F01_cb1896_c167733/f1p1/2260	[R]	General function prediction only	--	K01513|9.45463e-118|isc:IscW_ISCW013243|RB13-6 antigen, putative (EC:3.1.4.1); K01513 ectonucleotide pyrophosphatase/phosphodiesterase family member 1/3 [EC:3.1.4.1 3.6.1.9] (A)	ko00230:Purine metabolism;ko00500:Starch and sucrose metabolism;ko00740:Riboflavin metabolism;ko00760:Nicotinate and nicotinamide metabolism;ko00770:Pantothenate and CoA biosynthesis	[R]	General function prediction only	Type I phosphodiesterase / nucleotide pyrophosphatase	Ectonucleotide pyrophosphatase/phosphodiesterase C27A7.1 GN=C27A7.1 OS=Caenorhabditis elegans PE=1 SV=1	S	Function unknown	Ectonucleotide pyrophosphatase/phosphodiesterase family member 3, partial [Stegodyphus mimosarum]
F01_cb8222_c3/f1p0/1979	--	--	Cellular Component: membrane (GO:0016020);; Biological Process: response to stimulus (GO:0050896);;	K05194|2.24838e-28|lgi:LOTGIDRAFT_53634|hypothetical protein; K05194 glycine receptor alpha-2 (A)	ko04080:Neuroactive ligand-receptor interaction	[T]	Signal transduction mechanisms	Neurotransmitter-gated ion-channel ligand binding domain;; Neurotransmitter-gated ion-channel transmembrane region	Glutamate-gated chloride channel (Precursor) GN=CG7535 OS=Drosophila melanogaster (Fruit fly) PE=1 SV=2	U	Intracellular trafficking, secretion, and vesicular transport	hypothetical protein LOTGIDRAFT_53634, partial [Lottia gigantea]
F01_cb12869_c145338/f1p0/1918	--	--	Biological Process: response to stimulus (GO:0050896);;	K13805|2.32966e-151|aga:AgaP_AGAP006263|ARR2; AGAP006263-PA; K13805 arrestin-2 (A)	ko04745:Phototransduction - fly	[T]	Signal transduction mechanisms	Arrestin (or S-antigen), C-terminal domain;; Arrestin (or S-antigen), N-terminal domain	Arrestin homolog OS=Locusta migratoria (Migratory locust) PE=2 SV=1	O	Posttranslational modification, protein turnover, chaperones	AGAP006263-PA [Anopheles gambiae str. PEST]
F01_cb9616_c893/f1p1/1292	--	--	Molecular Function: G-protein coupled receptor activity (GO:0004930);; Biological Process: G-protein coupled receptor signaling pathway (GO:0007186);; Biological Process: visual perception (GO:0007601);; Biological Process: phototransduction (GO:0007602);; Molecular Function: photoreceptor activity (GO:0009881);; Cellular Component: integral component of membrane (GO:0016021);; Biological Process…	K04255|4.39399e-125|aag:AaeL_AAEL005621|rhodopsin; K04255 r-opsin (A)	--	[R]	General function prediction only	7 transmembrane receptor (rhodopsin family);; 7 transmembrane receptor (rhodopsin family);; Serpentine type 7TM GPCR chemoreceptor Srsx	Rhodopsin GN=RHO OS=Procambarus clarkii (Red swamp crayfish) PE=2 SV=1	U	Intracellular trafficking, secretion, and vesicular transport	rhodopsin [Litopenaeus vannamei]
F01_cb386_c7/f1p0/3699	--	--	Cellular Component: extracellular region (GO:0005576);; Biological Process: chitin metabolic process (GO:0006030);; Molecular Function: chitin binding (GO:0008061);;	--	--	--	--	Chitin binding Peritrophin-A domain;; Chitin binding Peritrophin-A domain	--	S	Function unknown	unknown secreted protein, partial [Papilio xuthus]
F01_cb13295_c31768/f1p0/3461	--	--	Molecular Function: motor activity (GO:0003774);; Cellular Component: myosin complex (GO:0016459);;	--	--	[Z]	Cytoskeleton	Myosin tail;; Myosin tail	Paramyosin, long form GN=Prm OS=Drosophila melanogaster (Fruit fly) PE=1 SV=1	Z	Cytoskeleton	unknown [Dendroctonus ponderosae]
F01_cb9616_c345/f2p0/1294	--	--	Molecular Function: G-protein coupled receptor activity (GO:0004930);; Biological Process: G-protein coupled receptor signaling pathway (GO:0007186);; Biological Process: visual perception (GO:0007601);; Biological Process: phototransduction (GO:0007602);; Molecular Function: photoreceptor activity (GO:0009881);; Cellular Component: integral component of membrane (GO:0016021);; Biological Process…	K04255|1.73312e-147|aag:AaeL_AAEL005621|rhodopsin; K04255 r-opsin (A)	--	[R]	General function prediction only	7 transmembrane receptor (rhodopsin family)	Rhodopsin GN=RHO OS=Procambarus clarkii (Red swamp crayfish) PE=2 SV=1	U	Intracellular trafficking, secretion, and vesicular transport	rhodopsin [Litopenaeus vannamei]
F01_cb1896_c222472/f1p0/2164	--	--	Molecular Function: oxidoreductase activity (GO:0016491);; Biological Process: oxidation-reduction process (GO:0055114);;	--	--	--	--	Hemocyanin, ig-like domain;; Hemocyanin, copper containing domain;; Common central domain of tyrosinase;; Hemocyanin, all-alpha domain;; Hemocyanin, copper containing domain	Hemocyanin C chain OS=Panulirus interruptus (California spiny lobster) PE=1 SV=1	S	Function unknown	hemocyanin subunit 1 [Macrobrachium nipponense]
F01_cb2818_c20/f1p0/6029	[E]	Amino acid transport and metabolism	Molecular Function: L-threonine ammonia-lyase activity (GO:0004794);; Biological Process: threonine catabolic process (GO:0006567);; Molecular Function: amino acid binding (GO:0016597);;	K01754|6.26613e-178|bfo:BRAFLDRAFT_286400|hypothetical protein; K01754 threonine dehydratase [EC:4.3.1.19] (A)	ko00260:Glycine, serine and threonine metabolism;ko00290:Valine, leucine and isoleucine biosynthesis;ko01200:Carbon metabolism;ko01230:Biosynthesis of amino acids	[E]	Amino acid transport and metabolism	Pyridoxal-phosphate dependent enzyme;; ACT domain	Probable serine racemase GN=srr OS=Dictyostelium discoideum (Slime mold) PE=3 SV=1	E	Amino acid transport and metabolism	hypothetical protein DAPPUDRAFT_302120 [Daphnia pulex]
F01_cb12869_c154555/f1p0/1580	--	--	--	--	--	[BD]	--	CENP-B N-terminal DNA-binding domain;; DDE superfamily endonuclease	--	S	Function unknown	Tigger transposable element-derived protein 1, partial [Stegodyphus mimosarum]
F01_cb12262_c0/f2p0/680	--	--	--	--	--	--	--	Cytochrome C oxidase copper chaperone (COX17)	--	--	--	--
F01_cb9094_c2/f1p0/1641	[Z]	Cytoskeleton	--	K11340|3.73133e-147|nvi:100117771|actin-like protein 6B; K11340 actin-like protein 6A (A)	--	[Z]	Cytoskeleton	Actin;; Actin;; Actin	Actin-1 GN=ACTI OS=Echinococcus granulosus (Hydatid tapeworm) PE=3 SV=1	Z	Cytoskeleton	hypothetical protein DAPPUDRAFT_192057 [Daphnia pulex]
F01_cb8619_c1/f1p0/2030	--	--	Molecular Function: dopamine beta-monooxygenase activity (GO:0004500);; Molecular Function: structural molecule activity (GO:0005198);; Cellular Component: nuclear lamina (GO:0005652);; Cellular Component: polytene chromosome (GO:0005700);; Cellular Component: spindle (GO:0005819);; Biological Process: catecholamine metabolic process (GO:0006584);; Cellular Component: nuclear matrix (GO:0016363);…	--	--	[D]	Cell cycle control, cell division, chromosome partitioning	Electron transfer DM13	Protein Skeletor, isoforms D/E (Precursor) GN=Skeletor OS=Drosophila melanogaster (Fruit fly) PE=1 SV=3	S	Function unknown	PREDICTED: protein Skeletor, isoforms B/C [Harpegnathos saltator]
F01_cb1107_c9/f1p1/2956	--	--	Cellular Component: plasma membrane (GO:0005886);; Biological Process: anatomical structure morphogenesis (GO:0009653);; Biological Process: multicellular organismal process (GO:0032501);; Biological Process: single-organism developmental process (GO:0044767);;	--	--	--	--	Innexin	Innexin inx2 GN=inx2 OS=Schistocerca americana (American grasshopper) PE=1 SV=1	U	Intracellular trafficking, secretion, and vesicular transport	innexin [Aedes aegypti]
F01_cb5535_c28/f1p0/2344	[G]	Carbohydrate transport and metabolism	Molecular Function: hydrolase activity, hydrolyzing O-glycosyl compounds (GO:0004553);; Biological Process: chitin metabolic process (GO:0006030);;	K01183|1.87239e-91|nvi:100122559|chitotriosidase-1-like; K01183 chitinase [EC:3.2.1.14] (A)	ko00520:Amino sugar and nucleotide sugar metabolism	[G]	Carbohydrate transport and metabolism	Glycosyl hydrolases family 18	Probable chitinase 2 (Precursor) OS=Drosophila melanogaster (Fruit fly) PE=1 SV=1	G	Carbohydrate transport and metabolism	chitinase 3B [Macrobrachium nipponense]
F01_cb674_c0/f11p4/4999	[T]	Signal transduction mechanisms	Biological Process: metabolic process (GO:0008152);; Molecular Function: hydrolase activity (GO:0016787);;	K17508|5.33207e-104|ame:551694|GB11145; protein phosphatase PTC7 homolog; K17508 protein phosphatase 2C homolog 7 [EC:3.1.3.16] (A)	--	[T]	Signal transduction mechanisms	Stage II sporulation protein E (SpoIIE);; Protein phosphatase 2C;; Protein phosphatase 2C	Protein phosphatase PTC7 homolog fig OS=Drosophila grimshawi (Fruit fly) PE=3 SV=1	T	Signal transduction mechanisms	PREDICTED: protein phosphatase PTC7 homolog [Apis mellifera]
F01_cb5020_c18/f1p0/3054	--	--	--	--	--	--	--	Neuroparsin	--	--	--	neuroparsin [Jasus lalandii]
F01_cb13295_c33600/f1p0/2228	--	--	--	--	--	--	--	Hemocyanin, copper containing domain;; Hemocyanin, ig-like domain;; Hemocyanin, ig-like domain	Hemocyanin B chain OS=Panulirus interruptus (California spiny lobster) PE=1 SV=1	S	Function unknown	hemocyanin [Macrobrachium nipponense]
F01_cb13295_c35267/f1p1/3913	--	--	--	--	--	[WV]	--	von Willebrand factor type D domain;; von Willebrand factor type D domain	--	S	Function unknown	hypothetical protein [Macrobrachium nipponense]
F01_cb7139_c1/f1p0/2593	--	--	--	K11514|2.84002e-16|nve:NEMVE_v1g227597|hypothetical protein; K11514 Borealin (A)	--	--	--	Nbl1 / Borealin N terminal;; Cell division cycle-associated protein 8	--	D	Cell cycle control, cell division, chromosome partitioning	predicted protein [Nematostella vectensis]
F01_cb13295_c1641/f1p1/2101	--	--	Molecular Function: lipid transporter activity (GO:0005319);; Biological Process: lipid transport (GO:0006869);; Biological Process: oogenesis (GO:0048477);;	--	--	[I]	Lipid transport and metabolism	von Willebrand factor type D domain	Vitellin (Precursor) OS=Fenneropenaeus merguiensis (Banana prawn) PE=1 SV=2	S	Function unknown	vitellogenin [Macrobrachium rosenbergii]
F01_cb8229_c0/f2p0/2242	--	--	Molecular Function: catalytic activity (GO:0003824);;	--	--	[Q]	Secondary metabolites biosynthesis, transport and catabolism	Cytochrome P450	Probable cytochrome P450 9f2 GN=Cyp9f2 OS=Drosophila melanogaster (Fruit fly) PE=2 SV=1	Q	Secondary metabolites biosynthesis, transport and catabolism	PREDICTED: cytochrome P450 3A27-like [Strongylocentrotus purpuratus]
F01_cb1148_c8/f1p0/2921	--	--	--	K14943|2.96906e-43|dme:Dmel_CG33197|mbl; CG33197 gene product from transcript CG33197-RP; K14943 muscleblind (A)	--	[K]	Transcription	--	Protein muscleblind GN=mbl OS=Drosophila melanogaster (Fruit fly) PE=2 SV=2	S	Function unknown	PREDICTED: signal transducer and activator of transcription A-like isoform X9 [Solenopsis invicta]
F01_cb4915_c3/f1p0/1992	--	--	--	K16725|3.08086e-07|tad:TRIADDRAFT_55530|hypothetical protein; K16725 centrosomal protein CEP192 (A)	--	--	--	--	--	S	Function unknown	hypothetical protein TRIADDRAFT_55530 [Trichoplax adhaerens]
F01_cb10842_c2/f10p0/564	--	--	Molecular Function: structural constituent of cuticle (GO:0042302);;	--	--	--	--	Insect cuticle protein	Cuticle protein AMP4 OS=Homarus americanus (American lobster) PE=1 SV=1	S	Function unknown	calcification associated soluble matrix protein 2 [Procambarus clarkii]
F01_cb13295_c2014/f1p1/3191	--	--	Molecular Function: oxidoreductase activity (GO:0016491);; Biological Process: oxidation-reduction process (GO:0055114);;	--	--	--	--	Hemocyanin, copper containing domain;; Hemocyanin, ig-like domain;; Common central domain of tyrosinase	Hemocyanin C chain OS=Panulirus interruptus (California spiny lobster) PE=1 SV=1	S	Function unknown	hemocyanin subunit 1 [Macrobrachium nipponense]
F01_cb385_c12/f1p0/2843	[R]	General function prediction only	Molecular Function: metal ion binding (GO:0046872);;	K18753|7.50658e-34|apla:101797121|ZFP36L1; ZFP36 ring finger protein-like 1; K18753 butyrate response factor 1 (A)	--	[R]	General function prediction only	Zinc finger C-x8-C-x5-C-x3-H type (and similar)	Protein TIS11 GN=Tis11 OS=Drosophila melanogaster (Fruit fly) PE=2 SV=2	S	Function unknown	Zinc finger protein 36, C3H1 type-like 1, partial [Stegodyphus mimosarum]
F01_cb10795_c1/f1p0/1767	--	--	--	K17513|2.4766e-06|myb:102259802|CLEC17A; C-type lectin domain family 17, member A; K17513 C-type lectin superfamily 17 member A (A)	--	--	--	Lectin C-type domain	--	S	Function unknown	C-type lectin-like domain-containing protein PtLP [Portunus trituberculatus]
F01_cb13295_c124132/f1p0/2790	[RTKL]	--	Molecular Function: G-protein coupled receptor kinase activity (GO:0004703);; Molecular Function: ATP binding (GO:0005524);; Biological Process: protein phosphorylation (GO:0006468);; Biological Process: termination of G-protein coupled receptor signaling pathway (GO:0038032);;	K08291|0|phu:Phum_PHUM066650|cAMP-dependent protein kinase catalytic subunit, putative (EC:2.7.11.16); K08291 G protein-coupled receptor kinase [EC:2.7.11.16] (A)	ko04144:Endocytosis	[T]	Signal transduction mechanisms	Protein kinase domain;; Protein tyrosine kinase;; Regulator of G protein signaling domain	G protein-coupled receptor kinase 2 GN=Gprk2 OS=Drosophila melanogaster (Fruit fly) PE=1 SV=3	T	Signal transduction mechanisms	cAMP-dependent protein kinase catalytic subunit, putative [Pediculus humanus corporis]
F01_cb12869_c941/f1p1/1933	--	--	--	--	--	--	--	Zinc finger C-x8-C-x5-C-x3-H type (and similar)	--	--	--	--
F01_cb296_c2/f1p1/5226	--	--	--	K08870|5.76415e-112|tca:658453|twinfilin; K08870 twinfilin (A)	--	[W]	Extracellular structures	Cofilin/tropomyosin-type actin-binding protein	Twinfilin GN=twf OS=Drosophila melanogaster (Fruit fly) PE=1 SV=1	S	Function unknown	Twinfilin [Zootermopsis nevadensis]
F01_cb1105_c11/f1p0/5780	[P]	Inorganic ion transport and metabolism	Molecular Function: magnesium ion binding (GO:0000287);; Molecular Function: phospholipid-translocating ATPase activity (GO:0004012);; Molecular Function: ATP binding (GO:0005524);; Biological Process: phospholipid transport (GO:0015914);; Cellular Component: integral component of membrane (GO:0016021);;	K01530|1.51084e-57|ame:413328|probable phospholipid-transporting ATPase ID-like; K01530 phospholipid-translocating ATPase [EC:3.6.3.1] (A)	--	[R]	General function prediction only	--	Phospholipid-transporting ATPase tat-1 GN=tat-1 OS=Caenorhabditis elegans PE=3 SV=3	P	Inorganic ion transport and metabolism	PREDICTED: probable phospholipid-transporting ATPase ID-like isoform X9 [Apis mellifera]
F01_cb6318_c3/f1p0/2812	[O]	Posttranslational modification, protein turnover, chaperones	Molecular Function: catalytic activity (GO:0003824);;	--	--	[E]	Amino acid transport and metabolism	Trypsin	Venom peptide isomerase heavy chain OS=Agelenopsis aperta (North American funnel-web spider) PE=1 SV=1	O	Posttranslational modification, protein turnover, chaperones	PREDICTED: LOW QUALITY PROTEIN: uncharacterized protein LOC105234011 [Bactrocera dorsalis]
F01_cb12869_c24545/f1p3/1093	--	--	Molecular Function: cysteine-type endopeptidase activity (GO:0004197);; Cellular Component: extracellular region (GO:0005576);; Cellular Component: lysosome (GO:0005764);; Biological Process: proteolysis (GO:0006508);; Molecular Function: structural constituent of chitin-based larval cuticle (GO:0008010);; Biological Process: larval chitin-based cuticle development (GO:0008363);; Biological Proce…	K01365|1.46722e-92|aag:AaeL_AAEL002833|cathepsin l; K01365 cathepsin L [EC:3.4.22.15] (A)	ko04142:Lysosome;ko04145:Phagosome	[O]	Posttranslational modification, protein turnover, chaperones	Papain family cysteine protease	Digestive cysteine proteinase 2 (Precursor) GN=LCP2 OS=Homarus americanus (American lobster) PE=2 SV=1	O	Posttranslational modification, protein turnover, chaperones	cathepsin L [Palaemon carinicauda]
F01_cb13295_c22823/f1p1/2072	[J]	Translation, ribosomal structure and biogenesis	Molecular Function: oxidoreductase activity (GO:0016491);; Biological Process: oxidation-reduction process (GO:0055114);;	K02877|7.83275e-75|ame:413137|RpL15, GB16952; ribosomal protein L15; K02877 large subunit ribosomal protein L15e (A)	ko03010:Ribosome	[J]	Translation, ribosomal structure and biogenesis	Ribosomal L15;; Hemocyanin, ig-like domain;; Hemocyanin, copper containing domain;; Hemocyanin, ig-like domain	Hemocyanin C chain OS=Panulirus interruptus (California spiny lobster) PE=1 SV=1	J	Translation, ribosomal structure and biogenesis	hemocyanin [Macrobrachium nipponense]
F01_cb13295_c121444/f1p0/1949	--	--	Molecular Function: binding (GO:0005488);;	--	--	--	--	--	--	--	--	PREDICTED: 52 kDa repressor of the inhibitor of the protein kinase-like [Metaseiulus occidentalis]
F01_cb10906_c5/f1p0/810	--	--	--	--	--	--	--	Lectin C-type domain	--	--	--	PMAV [Penaeus monodon]
F01_cb8954_c1/f1p0/2148	--	--	Biological Process: vesicle-mediated transport (GO:0016192);;	--	--	[P]	Inorganic ion transport and metabolism	Got1/Sft2-like family	Probable Golgi transport protein 1 GN=F41C3.4 OS=Caenorhabditis elegans PE=3 SV=2	U	Intracellular trafficking, secretion, and vesicular transport	Vesicle transport protein GOT1A, partial [Stegodyphus mimosarum]
F01_cb6471_c7/f1p2/2053	--	--	--	K18726|1.75055e-113|tca:664346|Faf1; Fas (TNFRSF6) associated factor 1; K18726 FAS-associated factor 2 (A)	--	[T]	Signal transduction mechanisms	Ubiquitin family;; Ubiquitin-like domain;; UBA-like domain	--	S	Function unknown	FAS-associated factor 1 [Zootermopsis nevadensis]
F01_cb1896_c256634/f1p0/3469	--	--	Molecular Function: microfilament motor activity (GO:0000146);; Biological Process: cytokinesis (GO:0000910);; Biological Process: establishment of planar polarity (GO:0001736);; Molecular Function: actin binding (GO:0003779);; Molecular Function: ATP binding (GO:0005524);; Cellular Component: polytene chromosome puff (GO:0005703);; Cellular Component: striated muscle myosin thick filament (GO:00…	K17751|0|dmo:Dmoj_GI17055|GI17055 gene product from transcript GI17055-RA; K17751 myosin heavy chain 6/7 (A)	--	[Z]	Cytoskeleton	Myosin tail;; Myosin N-terminal SH3-like domain	Myosin heavy chain, muscle GN=Mhc OS=Drosophila melanogaster (Fruit fly) PE=1 SV=4	Z	Cytoskeleton	myosin heavy chain type 2 [Penaeus monodon]
F01_cb8063_c32/f1p1/869	--	--	--	K09044|3.22412e-11|bmor:692594|Atf, ATFC; activating transcription factor; K09044 activating transcription factor 5 (A)	--	[K]	Transcription	bZIP transcription factor;; Basic region leucine zipper	Activating transcription factor of chaperone {ECO:0000303|PubMed:15530439} OS=Bombyx mori (Silk moth) PE=2 SV=1	K	Transcription	activating transcription factor 4 [Litopenaeus vannamei]
F01_cb13295_c57536/f2p0/4164	--	--	--	--	--	--	--	--	--	L	Replication, recombination and repair	PREDICTED: uncharacterized protein LOC105204299, partial [Solenopsis invicta]
F01_cb6357_c9/f1p1/2545	[F]	Nucleotide transport and metabolism	Biological Process: nucleobase-containing compound metabolic process (GO:0006139);; Biological Process: phosphorylation (GO:0016310);; Molecular Function: phosphotransferase activity, phosphate group as acceptor (GO:0016776);; Molecular Function: nucleotide kinase activity (GO:0019201);;	K00944|2.01809e-61|ecb:100059240|AK3; adenylate kinase 3; K00944 nucleoside-triphosphate--adenylate kinase [EC:2.7.4.10] (A)	ko00230:Purine metabolism	[F]	Nucleotide transport and metabolism	Adenylate kinase;; Adenylate kinase, active site lid	Probable adenylate kinase B GN=adkB OS=Dictyostelium discoideum (Slime mold) PE=3 SV=1	F	Nucleotide transport and metabolism	hypothetical protein DAPPUDRAFT_206791 [Daphnia pulex]
F01_cb8797_c15/f1p0/1707	[G]	Carbohydrate transport and metabolism	Molecular Function: glyceraldehyde-3-phosphate dehydrogenase (NAD+) (phosphorylating) activity (GO:0004365);; Cellular Component: cytoplasm (GO:0005737);; Biological Process: glycolytic process (GO:0006096);; Molecular Function: NADP binding (GO:0050661);; Molecular Function: NAD binding (GO:0051287);; Biological Process: oxidation-reduction process (GO:0055114);;	K00134|7.42745e-31|tca:663023|glyceraldehyde-3-phosphate dehydrogenase 2; K00134 glyceraldehyde 3-phosphate dehydrogenase [EC:1.2.1.12] (A)	ko00010:Glycolysis / Gluconeogenesis;ko01200:Carbon metabolism;ko01230:Biosynthesis of amino acids	[G]	Carbohydrate transport and metabolism	Glyceraldehyde 3-phosphate dehydrogenase, C-terminal domain	Glyceraldehyde-3-phosphate dehydrogenase OS=Panulirus versicolor (Painted spiny lobster) PE=1 SV=1	G	Carbohydrate transport and metabolism	glyceraldehyde-3-phosphate dehydrogenase [Scylla paramamosain]
F01_cb1783_c32/f1p2/5664	[P]	Inorganic ion transport and metabolism	--	K14708|1.86987e-150|phu:Phum_PHUM082690|sulfate transporter, putative; K14708 solute carrier family 26 (sodium-independent sulfate anion transporter), member 11 (A)	--	[P]	Inorganic ion transport and metabolism	Sulfate transporter family;; Sulfate transporter N-terminal domain with GLY motif;; STAS domain	Sulfate permease family protein 3 GN=sulp-3 OS=Caenorhabditis elegans PE=2 SV=3	P	Inorganic ion transport and metabolism	sulfate transporter, putative [Pediculus humanus corporis]
F01_cb26_c1/f3p2/5385	--	--	Cellular Component: extracellular region (GO:0005576);; Biological Process: carbohydrate metabolic process (GO:0005975);; Biological Process: chitin metabolic process (GO:0006030);; Molecular Function: chitin binding (GO:0008061);; Molecular Function: hydrolase activity, acting on carbon-nitrogen (but not peptide) bonds (GO:0016810);;	--	--	--	--	Chitin binding Peritrophin-A domain;; Polysaccharide deacetylase	Endochitinase (Precursor) OS=Manduca sexta (Tobacco hawkmoth) PE=2 SV=1	S	Function unknown	hypothetical protein AaeL_AAEL013367 [Aedes aegypti]
F01_cb12869_c851/f1p2/1095	--	--	Biological Process: cellular process (GO:0009987);; Molecular Function: transferase activity, transferring phosphorus-containing groups (GO:0016772);; Molecular Function: anion binding (GO:0043168);;	--	--	[T]	Signal transduction mechanisms	--	Muscle M-line assembly protein unc-89 GN=unc-89 OS=Caenorhabditis elegans PE=1 SV=3	T	Signal transduction mechanisms	Muscle M-line assembly protein unc-89 [Cerapachys biroi]
F01_cb13295_c208914/f1p0/3826	[P]	Inorganic ion transport and metabolism	Molecular Function: calcium-transporting ATPase activity (GO:0005388);; Molecular Function: ATP binding (GO:0005524);; Biological Process: calcium ion transport (GO:0006816);; Cellular Component: integral component of membrane (GO:0016021);; Molecular Function: metal ion binding (GO:0046872);;	K05853|0|nvi:100113791|calcium-transporting ATPase sarcoplasmic/endoplasmic reticulum type; K05853 Ca2+ transporting ATPase, sarcoplasmic/endoplasmic reticulum [EC:3.6.3.8] (A)	--	[P]	Inorganic ion transport and metabolism	Cation transporting ATPase, C-terminus;; haloacid dehalogenase-like hydrolase;; E1-E2 ATPase;; Putative hydrolase of sodium-potassium ATPase alpha subunit;; haloacid dehalogenase-like hydrolase;; haloacid dehalogenase-like hydrolase;; E1-E2 ATPase;; Cation transporter/ATPase, N-terminus	Calcium-transporting ATPase sarcoplasmic/endoplasmic reticulum type OS=Anopheles gambiae (African malaria mosquito) PE=3 SV=5	P	Inorganic ion transport and metabolism	sarco/endoplasmic reticulum Ca2+-ATPase [Procambarus clarkii]
F01_cb13012_c0/f1p0/5452	--	--	--	--	--	[RT]	--	Haemolysin-III related	--	S	Function unknown	Progestin and adipoQ receptor family member 4, partial [Zootermopsis nevadensis]
F01_cb5811_c3/f1p0/2657	--	--	--	K11266|0|phu:Phum_PHUM390480|hypothetical protein; K11266 MAternally affected uncoordination (A)	--	[S]	Function unknown	Cohesin loading factor	MAU2 chromatid cohesion factor homolog GN=AAEL011819 OS=Aedes aegypti (Yellowfever mosquito) PE=3 SV=1	S	Function unknown	Cohesin loading complex subunit SCC4-like protein [Zootermopsis nevadensis]
F01_cb13295_c51655/f2p1/2725	--	--	--	K10478|0|api:100162053|BTB/POZ domain-containing protein 3-like; K10478 BTB/POZ domain-containing protein 3/6 (A)	--	[S]	Function unknown	PHR domain;; BTB/POZ domain;; BTB And C-terminal Kelch	BTB and MATH domain-containing protein 43 GN=bath-43 OS=Caenorhabditis elegans PE=3 SV=2	S	Function unknown	BTB/POZ domain-containing protein 3 [Zootermopsis nevadensis]
F01_cb13295_c100558/f5p0/2054	[O]	Posttranslational modification, protein turnover, chaperones	--	K00799|1.70095e-65|tca:663119|glutathione S-transferase 1, isoform D-like; K00799 glutathione S-transferase [EC:2.5.1.18] (A)	ko00480:Glutathione metabolism;ko00980:Metabolism of xenobiotics by cytochrome P450;ko00982:Drug metabolism - cytochrome P450	[O]	Posttranslational modification, protein turnover, chaperones	Glutathione S-transferase, N-terminal domain;; Glutathione S-transferase, N-terminal domain;; Glutathione S-transferase, N-terminal domain;; Glutathione S-transferase, C-terminal domain;; Glutathione S-transferase, C-terminal domain;; Glutathione S-transferase, C-terminal domain	Glutathione S-transferase 1, isoform C GN=GstD1 OS=Anopheles gambiae (African malaria mosquito) PE=1 SV=2	O	Posttranslational modification, protein turnover, chaperones	glutathione S-transferase [Palaemon carinicauda]
F01_cb4889_c0/f1p0/3196	[O]	Posttranslational modification, protein turnover, chaperones	Biological Process: cellular process (GO:0009987);; Molecular Function: transferase activity (GO:0016740);;	K05954|3.07612e-139|ola:101160126|protein farnesyltransferase subunit beta-like; K05954 protein farnesyltransferase subunit beta [EC:2.5.1.58] (A)	ko00900:Terpenoid backbone biosynthesis	[O]	Posttranslational modification, protein turnover, chaperones	Prenyltransferase and squalene oxidase repeat;; Prenyltransferase-like;; Prenyltransferase-like	Protein farnesyltransferase subunit beta GN=fntB OS=Dictyostelium discoideum (Slime mold) PE=3 SV=1	O	Posttranslational modification, protein turnover, chaperones	Protein farnesyltransferase subunit beta [Zootermopsis nevadensis]
F01_cb13295_c136732/f1p0/2446	--	--	--	K12046|5.48857e-22|aag:AaeL_AAEL002417|troponin t, invertebrate; K12046 troponin T, fast skeletal muscle (A)	--	[Z]	Cytoskeleton	--	Troponin T, skeletal muscle GN=up OS=Drosophila melanogaster (Fruit fly) PE=1 SV=3	Z	Cytoskeleton	PREDICTED: troponin T, skeletal muscle isoform X3 [Apis mellifera]
F01_cb2913_c0/f1p1/3871	[S]	Function unknown	Biological Process: cellular component movement (GO:0006928);; Biological Process: open tracheal system development (GO:0007424);; Biological Process: anatomical structure morphogenesis (GO:0009653);; Biological Process: neurogenesis (GO:0022008);; Biological Process: locomotion (GO:0040011);; Biological Process: single-organism transport (GO:0044765);; Biological Process: single-organism develop…	--	--	[R]	General function prediction only	Leucine rich repeat;; Leucine Rich repeats (2 copies);; Leucine rich repeats (6 copies);; Leucine Rich Repeat;; Leucine rich repeat;; Leucine Rich repeat	Protein slit C-product (Precursor) GN=sli OS=Drosophila melanogaster (Fruit fly) PE=1 SV=2	S	Function unknown	PREDICTED: leucine-rich repeats and immunoglobulin-like domains protein 1-like [Ceratitis capitata]
F01_cb11633_c2/f1p0/1877	--	--	--	--	--	[S]	Function unknown	Iron-binding zinc finger CDGSH type	--	S	Function unknown	PREDICTED: CDGSH iron-sulfur domain-containing protein 3, mitochondrial [Microplitis demolitor]
F01_cb8134_c1/f5p1/1744	--	--	--	--	--	--	--	Ecdysteroid kinase;; Protein of unknown function (DUF1679);; Phosphotransferase enzyme family	--	S	Function unknown	Juvenile hormone-inducible protein [Anopheles darlingi]
F01_cb1896_c235253/f1p0/2015	[E]	Amino acid transport and metabolism	--	K09646|1.54326e-93|phu:Phum_PHUM467920|restnoid-inducible serine carboxypeptidase, putative (EC:3.4.16.6 3.4.16.5); K09646 serine carboxypeptidase 1 [EC:3.4.16.-] (A)	--	[O]	Posttranslational modification, protein turnover, chaperones	Serine carboxypeptidase;; Alpha/beta hydrolase family	Venom serine carboxypeptidase (Precursor) OS=Apis mellifera (Honeybee) PE=2 SV=1	E	Amino acid transport and metabolism	PREDICTED: retinoid-inducible serine carboxypeptidase-like [Saccoglossus kowalevskii]
F01_cb247_c0/f5p0/5254	--	--	--	--	--	--	--	Wnt and FGF inhibitory regulator	--	--	--	hypothetical protein X975_10007, partial [Stegodyphus mimosarum]
F01_cb5534_c3/f1p0/2783	--	--	--	K03098|7.62471e-28|tca:659652|apolipoprotein D; K03098 apolipoprotein D and lipocalin family protein (A)	--	--	--	--	--	M	Cell wall/membrane/envelope biogenesis	PREDICTED: apolipoprotein D [Tribolium castaneum]
F01_cb5502_c9/f1p0/2966	--	--	--	--	--	--	--	DOR family	--	K	Transcription	hypothetical protein YQE_05884, partial [Dendroctonus ponderosae]
F01_cb1896_c1100/f1p0/2160	--	--	--	--	--	--	--	--	--	K	Transcription	predicted protein [Nematostella vectensis]
F01_cb8141_c1/f1p0/5260	--	--	--	--	--	--	--	--	--	S	Function unknown	PREDICTED: uncharacterized protein LOC103574176 isoform X2 [Microplitis demolitor]
F01_cb3632_c7/f1p0/4116	[R]	General function prediction only	--	K14411|2.42414e-94|ame:409961|GB14789; heterogeneous nuclear ribonucleoprotein 27C-like; K14411 RNA-binding protein Musashi (A)	ko03015:mRNA surveillance pathway	[A]	RNA processing and modification	RNA recognition motif. (a.k.a. RRM, RBD, or RNP domain);; RNA recognition motif (a.k.a. RRM, RBD, or RNP domain);; RNA recognition motif. (a.k.a. RRM, RBD, or RNP domain)	Heterogeneous nuclear ribonucleoprotein 27C GN=Hrb27C OS=Drosophila melanogaster (Fruit fly) PE=1 SV=2	S	Function unknown	PREDICTED: heterogeneous nuclear ribonucleoprotein 27C isoform X8 [Harpegnathos saltator]
F01_cb1291_c6/f1p0/3982	--	--	Molecular Function: ubiquitin thiolesterase activity (GO:0004221);; Biological Process: ubiquitin-dependent protein catabolic process (GO:0006511);; Molecular Function: cysteine-type peptidase activity (GO:0008234);;	K11847|2.24931e-28|bfo:BRAFLDRAFT_224157|hypothetical protein; K11847 ubiquitin carboxyl-terminal hydrolase 19 [EC:3.4.19.12] (A)	--	[O]	Posttranslational modification, protein turnover, chaperones	--	--	O	Posttranslational modification, protein turnover, chaperones	Ubiquitin carboxyl-terminal hydrolase 19 [Crassostrea gigas]
F01_cb1896_c26521/f1p0/4140	[Z]	Cytoskeleton	Molecular Function: actin binding (GO:0003779);; Molecular Function: calcium ion binding (GO:0005509);; Biological Process: actin filament bundle assembly (GO:0051017);; Biological Process: actin crosslink formation (GO:0051764);;	K05699|0|tca:661042|alpha-actinin, sarcomeric; K05699 actinin alpha (A)	--	[Z]	Cytoskeleton	Ca2+ insensitive EF hand;; Spectrin repeat;; Calponin homology (CH) domain;; CAMSAP CH domain	Alpha-actinin, sarcomeric GN=Actn OS=Anopheles gambiae (African malaria mosquito) PE=3 SV=2	Z	Cytoskeleton	hypothetical protein D910_11265 [Dendroctonus ponderosae]
F01_cb5920_c6/f1p0/2018	[O]	Posttranslational modification, protein turnover, chaperones	Molecular Function: serine-type endopeptidase activity (GO:0004252);; Cellular Component: plasma membrane (GO:0005886);; Biological Process: proteolysis (GO:0006508);; Biological Process: protein processing (GO:0016485);;	K01359|4.1776e-70|bmy:Bm1_29445|neuroendocrine convertase 1 precursor (EC:3.4.21.93); K01359 proprotein convertase subtilisin/kexin type 1 [EC:3.4.21.93] (A)	--	[O]	Posttranslational modification, protein turnover, chaperones	Subtilase family;; Proprotein convertase P-domain	Furin-like protease 2 (Precursor) GN=Fur2 OS=Drosophila melanogaster (Fruit fly) PE=2 SV=2	O	Posttranslational modification, protein turnover, chaperones	neuroendocrine convertase 1 precursor [Brugia malayi]
F01_cb1896_c8878/f2p2/3850	--	--	Molecular Function: RNA binding (GO:0003723);; Biological Process: primary metabolic process (GO:0044238);; Biological Process: cellular macromolecule metabolic process (GO:0044260);;	K03260|1.38127e-176|lgi:LOTGIDRAFT_133686|hypothetical protein; K03260 translation initiation factor 4G (A)	ko03013:RNA transport	[J]	Translation, ribosomal structure and biogenesis	MA3 domain;; MIF4G domain	Eukaryotic translation initiation factor 4 gamma GN=eif4g OS=Dictyostelium discoideum (Slime mold) PE=3 SV=1	J	Translation, ribosomal structure and biogenesis	hypothetical protein LOTGIDRAFT_133686 [Lottia gigantea]
F01_cb1896_c24376/f1p0/3088	--	--	--	--	--	--	--	--	--	S	Function unknown	conserved hypothetical protein [Pediculus humanus corporis]
F01_cb13295_c71402/f1p0/3304	[IQ]	--	--	K08745|0|tca:660540|long-chain fatty acid transport protein 4; K08745 solute carrier family 27 (fatty acid transporter), member 1/4 [EC:6.2.1.-] (A)	--	[I]	Lipid transport and metabolism	AMP-binding enzyme;; AMP-binding enzyme C-terminal domain	Probable 4-coumarate--CoA ligase 1 GN=4cl1 OS=Dictyostelium discoideum (Slime mold) PE=3 SV=1	I	Lipid transport and metabolism	Long-chain fatty acid transport protein 1, partial [Stegodyphus mimosarum]
F01_cb5142_c0/f2p0/3121	--	--	--	K02857|1.15369e-32|phu:Phum_PHUM240580|hypothetical protein; K02857 rhomboid-related protein 1/2/3 [EC:3.4.21.105] (A)	--	[T]	Signal transduction mechanisms	Rhomboid family;; Rhomboid family	Rhomboid-related protein 1 GN=rom-1 OS=Caenorhabditis elegans PE=3 SV=2	S	Function unknown	rhomboid-related protein 2 [Ascaris suum]
F01_cb5965_c15/f1p0/2080	--	--	Biological Process: metabolic process (GO:0008152);; Molecular Function: oxidoreductase activity (GO:0016491);;	K01562|5.1456e-29|mze:101482729|type I iodothyronine deiodinase-like; K01562 type I thyroxine 5'-deiodinase [EC:1.97.1.10] (A)	--	--	--	Iodothyronine deiodinase	--	S	Function unknown	hypothetical protein BRAFLDRAFT_80387 [Branchiostoma floridae]
F01_cb4621_c0/f1p0/3269	--	--	--	--	--	[S]	Function unknown	GHH signature containing HNH/Endo VII superfamily nuclease toxin;; RHS Repeat	Teneurin-m GN=Ten-m OS=Drosophila melanogaster (Fruit fly) PE=1 SV=2	S	Function unknown	PREDICTED: teneurin-m-like isoform X5 [Apis dorsata]
F01_cb412_c1/f1p0/5160	[R]	General function prediction only	Molecular Function: GTPase activity (GO:0003924);; Molecular Function: GTP binding (GO:0005525);; Cellular Component: plasma membrane (GO:0005886);; Biological Process: GTP catabolic process (GO:0006184);; Biological Process: small GTPase mediated signal transduction (GO:0007264);;	K07827|4.10092e-45|mde:101895899|ras-like protein 1-like; K07827 GTPase KRas (A)	ko04013:MAPK signaling pathway - fly;ko04068:FoxO signaling pathway;ko04320:Dorso-ventral axis formation	[R]	General function prediction only	Ras family;; Miro-like protein	Ras-like protein (Precursor; Fragment) OS=Artemia salina (Brine shrimp) PE=3 SV=1	S	Function unknown	Ras [Marsupenaeus japonicus]
F01_cb3189_c10/f1p0/3213	--	--	Biological Process: transport (GO:0006810);; Cellular Component: integral component of membrane (GO:0016021);;	K15109|1.83895e-126|isc:IscW_ISCW022609|carnitine-acylcarnitine carrier protein, putative; K15109 solute carrier family 25 (mitochondrial carnitine/acylcarnitine transporter), member 20/29 (A)	--	[C]	Energy production and conversion	Mitochondrial carrier protein	Congested-like trachea protein GN=colt OS=Drosophila melanogaster (Fruit fly) PE=2 SV=1	S	Function unknown	carnitine-acylcarnitine carrier protein, putative [Ixodes scapularis]
F01_cb862_c2/f1p0/4810	--	--	Cellular Component: extracellular region (GO:0005576);;	--	--	[O]	Posttranslational modification, protein turnover, chaperones	MG2 domain;; A-macroglobulin receptor;; A-macroglobulin complement component;; Alpha-2-macroglobulin family N-terminal region;; Alpha-macro-globulin thiol-ester bond-forming region	Alpha-2-macroglobulin homolog (Fragments) OS=Pacifastacus leniusculus (Signal crayfish) PE=1 SV=1	S	Function unknown	alpha-2-macroglobulin [Pacifastacus leniusculus]
F01_cb12869_c130725/f8p1/745	--	--	Cellular Component: extracellular region (GO:0005576);; Molecular Function: pigment binding (GO:0031409);; Molecular Function: small molecule binding (GO:0036094);;	K03098|5.99897e-13|ola:101167573|apolipoprotein D-like; K03098 apolipoprotein D and lipocalin family protein (A)	--	[M]	Cell wall/membrane/envelope biogenesis	Lipocalin / cytosolic fatty-acid binding protein family;; Lipocalin-like domain	Crustacyanin-A2 subunit OS=Homarus gammarus (European lobster) PE=1 SV=1	M	Cell wall/membrane/envelope biogenesis	crustacyanin subunit A [Fenneropenaeus merguiensis]
F01_cb1896_c167033/f10p1/3857	[C]	Energy production and conversion	Molecular Function: NAD(P)+ transhydrogenase (AB-specific) activity (GO:0008750);; Biological Process: proton transport (GO:0015992);; Cellular Component: integral component of membrane (GO:0016021);; Molecular Function: NADP binding (GO:0050661);; Biological Process: oxidation-reduction process (GO:0055114);;	K00323|0|cqu:CpipJ_CPIJ003305|NAD(P) transhydrogenase, mitochondrial; K00323 NAD(P) transhydrogenase [EC:1.6.1.2] (A)	ko00760:Nicotinate and nicotinamide metabolism	--	--	NAD(P) transhydrogenase beta subunit;; Alanine dehydrogenase/PNT, C-terminal domain;; Alanine dehydrogenase/PNT, N-terminal domain;; Domain of unknown function (DUF3814)	--	C	Energy production and conversion	hypothetical protein DAPPUDRAFT_315656 [Daphnia pulex]
F01_cb2001_c1/f1p0/2974	[R]	General function prediction only	--	K09228|3.84581e-31|mcf:102136694|ZNF490; zinc finger protein 490; K09228 KRAB domain-containing zinc finger protein (A)	--	[R]	General function prediction only	Zinc-finger double domain;; Zinc finger, C2H2 type;; C2H2-type zinc finger;; Zinc-finger double-stranded RNA-binding;; C2H2-type zinc finger;; Zinc-finger of C2H2 type;; THAP domain	B lymphocyte-induced maturation protein 1 homolog {ECO:0000312|WormBase:F25D7.3a} OS=Caenorhabditis elegans PE=1 SV=1	S	Function unknown	Histone-lysine N-methyltransferase PRDM9 [Crassostrea gigas]
F01_cb8344_c1/f2p1/2147	[J]	Translation, ribosomal structure and biogenesis	Molecular Function: structural constituent of ribosome (GO:0003735);; Cellular Component: ribosome (GO:0005840);; Biological Process: translation (GO:0006412);;	K02915|1.27941e-42|tad:TRIADDRAFT_63108|expressed hypothetical protein; K02915 large subunit ribosomal protein L34e (A)	ko03010:Ribosome	[J]	Translation, ribosomal structure and biogenesis	Ribosomal protein L34e	60S ribosomal protein L34 GN=RpL34 OS=Aedes albopictus (Asian tiger mosquito) PE=2 SV=2	J	Translation, ribosomal structure and biogenesis	60S ribosomal protein L34 [Placozoa sp. H4]
F01_cb13295_c122275/f1p0/3172	--	--	--	--	--	--	--	Endonuclease-reverse transcriptase	Nucleic-acid-binding protein from mobile element jockey GN=gag OS=Drosophila funebris (Fruit fly) PE=4 SV=1	S	Function unknown	pol-like protein [Biomphalaria glabrata]
F01_cb12869_c31308/f1p1/1458	--	--	Cellular Component: extracellular region (GO:0005576);; Biological Process: proteolysis (GO:0006508);; Molecular Function: cysteine-type peptidase activity (GO:0008234);; Biological Process: collagen catabolic process (GO:0030574);;	K01365|9.34563e-110|der:Dere_GG20414|GG20414 gene product from transcript GG20414-RA; K01365 cathepsin L [EC:3.4.22.15] (A)	ko04142:Lysosome;ko04145:Phagosome	[O]	Posttranslational modification, protein turnover, chaperones	Papain family cysteine protease;; Cathepsin propeptide inhibitor domain (I29)	Digestive cysteine proteinase 2 (Precursor) GN=LCP2 OS=Homarus americanus (American lobster) PE=2 SV=1	O	Posttranslational modification, protein turnover, chaperones	cathepsin L [Palaemon carinicauda]
F01_cb13295_c28474/f1p0/3706	--	--	--	--	--	--	--	--	--	S	Function unknown	hypothetical protein ANCDUO_00200 [Ancylostoma duodenale]
F01_cb13295_c18732/f1p0/3064	--	--	Biological Process: regulation of cell-matrix adhesion (GO:0001952);; Molecular Function: zinc ion binding (GO:0008270);; Cellular Component: actin cytoskeleton (GO:0015629);; Molecular Function: transferase activity (GO:0016740);; Molecular Function: muscle alpha-actinin binding (GO:0051371);;	--	--	[TZ]	--	LIM domain	PDZ and LIM domain protein Zasp GN=CG30084 OS=Drosophila melanogaster (Fruit fly) PE=1 SV=2	S	Function unknown	LIM domain-binding protein, putative [Ixodes scapularis]
F01_cb582_c3/f1p0/5049	--	--	Biological Process: response to hypoxia (GO:0001666);; Molecular Function: double-stranded RNA binding (GO:0003725);; Molecular Function: double-stranded RNA adenosine deaminase activity (GO:0003726);; Biological Process: adenosine to inosine editing (GO:0006382);; Biological Process: RNA processing (GO:0006396);; Biological Process: male courtship behavior (GO:0008049);; Biological Process: adul…	K13194|5.79546e-110|pss:102452193|ADARB1; adenosine deaminase, RNA-specific, B1; K13194 double stranded RNA-specific editase B [EC:3.5.-.-] (A)	--	[A]	RNA processing and modification	Double-stranded RNA binding motif;; Adenosine-deaminase (editase) domain;; Adenosine-deaminase (editase) domain;; Adenosine-deaminase (editase) domain	Double-stranded RNA-specific editase Adar OS=Drosophila melanogaster (Fruit fly) PE=1 SV=2	S	Function unknown	double-stranded RNA-specific adenosine deaminase [Marsupenaeus japonicus]
F01_cb12869_c305972/f1p0/1089	--	--	Molecular Function: ATP binding (GO:0005524);; Cellular Component: cytoplasm (GO:0005737);; Cellular Component: cytoskeleton (GO:0005856);;	--	--	[Z]	Cytoskeleton	Actin	Actin-2 GN=ACTII OS=Echinococcus granulosus (Hydatid tapeworm) PE=3 SV=1	Z	Cytoskeleton	Actin -like protein [Toxocara canis]
F01_cb1896_c25401/f1p3/4072	[K]	Transcription	--	K18420|6.34509e-109|tca:655083|probable RISC-loading complex subunit BRAFLDRAFT_242885; K18420 RISC-loading complex subunit TARBP2 (A)	--	[UK]	--	Double-stranded RNA binding motif;; double strand RNA binding domain from DEAD END PROTEIN 1	--	K	Transcription	TAR RNA-binding protein 2 [Fenneropenaeus chinensis]
F01_cb2636_c8/f1p1/3809	--	--	Cellular Component: integral component of membrane (GO:0016021);;	--	--	[X]	--	Myelin proteolipid protein (PLP or lipophilin);; Myelin proteolipid protein (PLP or lipophilin)	--	U	Intracellular trafficking, secretion, and vesicular transport	neuronal membrane glycoprotein M6-b [Cherax quadricarinatus]
F01_cb11608_c0/f1p0/1462	--	--	--	--	--	--	--	--	--	S	Function unknown	hypothetical protein DAPPUDRAFT_308079 [Daphnia pulex]
F01_cb8902_c12/f1p0/1721	[Z]	Cytoskeleton	Molecular Function: GTPase activity (GO:0003924);; Molecular Function: structural constituent of cytoskeleton (GO:0005200);; Molecular Function: GTP binding (GO:0005525);; Cellular Component: cytoplasm (GO:0005737);; Cellular Component: microtubule (GO:0005874);; Biological Process: GTP catabolic process (GO:0006184);; Biological Process: microtubule-based process (GO:0007017);; Biological Proces…	K07374|6.7454e-117|ola:101169060|tubulin alpha-1C chain-like; K07374 tubulin alpha (A)	ko04145:Phagosome;ko04540:Gap junction	[Z]	Cytoskeleton	Tubulin C-terminal domain	Tubulin alpha-1 chain OS=Homarus americanus (American lobster) PE=2 SV=1	Z	Cytoskeleton	alpha-2-tubulin [Gecarcinus lateralis]
F01_cb12869_c10495/f9p0/1345	[Z]	Cytoskeleton	Biological Process: cytokinesis (GO:0000910);; Molecular Function: structural constituent of cytoskeleton (GO:0005200);; Molecular Function: ATP binding (GO:0005524);; Cellular Component: lipid particle (GO:0005811);; Cellular Component: microtubule associated complex (GO:0005875);; Cellular Component: actin filament (GO:0005884);; Biological Process: heart development (GO:0007507);; Biological P…	K12314|0|acs:100560364|actc1; actin, alpha, cardiac muscle 1; K12314 actin, alpha cardiac muscle (A)	ko04260:Cardiac muscle contraction;ko04261:Adrenergic signaling in cardiomyocytes	[Z]	Cytoskeleton	Actin	Actin-2, muscle-specific (Precursor) OS=Bactrocera dorsalis (Oriental fruit fly) PE=2 SV=1	Z	Cytoskeleton	skeletal muscle actin 3 [Homarus americanus]
F01_cb3120_c14/f1p0/2796	[U]	Intracellular trafficking, secretion, and vesicular transport	Cellular Component: endoplasmic reticulum (GO:0005783);; Biological Process: protein retention in ER lumen (GO:0006621);; Biological Process: protein transport (GO:0015031);; Cellular Component: integral component of membrane (GO:0016021);; Molecular Function: ER retention sequence binding (GO:0046923);;	K10949|3.1911e-93|bfo:BRAFLDRAFT_115449|hypothetical protein; K10949 ER lumen protein retaining receptor (A)	--	[U]	Intracellular trafficking, secretion, and vesicular transport	ER lumen protein retaining receptor	ER lumen protein-retaining receptor GN=KdelR OS=Drosophila melanogaster (Fruit fly) PE=2 SV=1	U	Intracellular trafficking, secretion, and vesicular transport	ER lumen protein retaining receptor [Caligus rogercresseyi]
F01_cb3665_c3/f1p0/3317	--	--	--	--	--	--	--	RTP801 C-terminal region	--	--	--	--
F01_cb3449_c0/f1p0/3658	[R]	General function prediction only	--	K01068|1.03185e-98|pon:100442699|ACOT2; acyl-coenzyme A thioesterase 1; K01068 acyl-coenzyme A thioesterase 1/2/4 [EC:3.1.2.2] (A)	ko00062:Fatty acid elongation;ko01040:Biosynthesis of unsaturated fatty acids	--	--	BAAT / Acyl-CoA thioester hydrolase C terminal;; Acyl-CoA thioester hydrolase/BAAT N-terminal region;; Dienelactone hydrolase family	--	S	Function unknown	hypothetical protein BRAFLDRAFT_72274 [Branchiostoma floridae]
F01_cb13295_c60156/f1p2/3204	--	--	Molecular Function: catalytic activity (GO:0003824);;	K01196|3.06733e-20|ame:411488|GB18372; amylo-1,6-glucosidase; K01196 glycogen debranching enzyme [EC:2.4.1.25 3.2.1.33] (A)	ko00500:Starch and sucrose metabolism	[G]	Carbohydrate transport and metabolism	Amylo-alpha-1,6-glucosidase	--	G	Carbohydrate transport and metabolism	PREDICTED: glycogen debranching enzyme-like [Bombus impatiens]
F01_cb1896_c241704/f1p0/2003	--	--	Molecular Function: oxidoreductase activity (GO:0016491);; Biological Process: oxidation-reduction process (GO:0055114);;	--	--	--	--	Hemocyanin, copper containing domain;; Hemocyanin, ig-like domain;; Hemocyanin, all-alpha domain;; Common central domain of tyrosinase;; Hemocyanin, ig-like domain	Hemocyanin C chain OS=Panulirus interruptus (California spiny lobster) PE=1 SV=1	S	Function unknown	hemocyanin subunit 1 [Macrobrachium nipponense]
F01_cb7791_c5/f1p0/2189	[O]	Posttranslational modification, protein turnover, chaperones	--	--	--	[O]	Posttranslational modification, protein turnover, chaperones	ATPase family associated with various cellular activities (AAA);; Holliday junction DNA helicase ruvB N-terminus;; AAA domain (dynein-related subfamily);; Vps4 C terminal oligomerisation domain	Vacuolar protein sorting-associated protein 4 GN=vps4 OS=Dictyostelium discoideum (Slime mold) PE=3 SV=1	O	Posttranslational modification, protein turnover, chaperones	PREDICTED: vacuolar protein sorting-associated protein 4-like [Hydra vulgaris]
F01_cb4237_c3/f1p0/2895	--	--	--	--	--	--	--	Chitin binding Peritrophin-A domain	--	--	--	--
F01_cb1896_c53837/f1p1/4853	--	--	--	--	--	--	--	--	--	S	Function unknown	hypothetical protein TTRE_0000982701, partial [Trichuris trichiura]
F01_cb12869_c10470/f9p4/1859	[Z]	Cytoskeleton	Molecular Function: ATP binding (GO:0005524);; Cellular Component: cytoplasm (GO:0005737);; Cellular Component: cytoskeleton (GO:0005856);;	K12314|0|acs:100560364|actc1; actin, alpha, cardiac muscle 1; K12314 actin, alpha cardiac muscle (A)	ko04260:Cardiac muscle contraction;ko04261:Adrenergic signaling in cardiomyocytes	[Z]	Cytoskeleton	Actin;; Actin;; Actin	Actin, muscle (Precursor) OS=Branchiostoma lanceolatum (Common lancelet) PE=2 SV=1	Z	Cytoskeleton	skeletal muscle actin 3 [Homarus americanus]
F01_cb1109_c4/f1p1/7143	[RTKL]	--	Biological Process: G1/S transition of mitotic cell cycle (GO:0000082);; Molecular Function: cyclin-dependent protein serine/threonine kinase activity (GO:0004693);; Molecular Function: ATP binding (GO:0005524);; Cellular Component: nucleus (GO:0005634);; Biological Process: regulation of transcription, DNA-templated (GO:0006355);; Biological Process: protein phosphorylation (GO:0006468);; Molecu…	K02208|0|phu:Phum_PHUM298010|mitogen-activated protein kinase ERK-A, putative (EC:2.7.11.23); K02208 cyclin-dependent kinase 8/11 [EC:2.7.11.22 2.7.11.23] (A)	--	[K]	Transcription	Protein kinase domain;; Protein tyrosine kinase	Cyclin-dependent kinase 8 GN=Cdk8 OS=Aedes aegypti (Yellowfever mosquito) PE=3 SV=2	T	Signal transduction mechanisms	mitogen-activated protein kinase ERK-A, putative [Pediculus humanus corporis]
F01_cb12869_c76434/f1p1/1761	--	--	Molecular Function: oxidoreductase activity (GO:0016491);; Biological Process: oxidation-reduction process (GO:0055114);;	--	--	--	--	Hemocyanin, ig-like domain;; Hemocyanin, copper containing domain;; Hemocyanin, all-alpha domain	Hemocyanin B chain OS=Panulirus interruptus (California spiny lobster) PE=1 SV=1	S	Function unknown	hemocyanin [Macrobrachium nipponense]
F01_cb1989_c7/f1p0/4463	[R]	General function prediction only	Molecular Function: protein binding (GO:0005515);; Cellular Component: cytoplasm (GO:0005737);; Biological Process: phagocytosis (GO:0006909);; Biological Process: positive regulation of antifungal peptide biosynthetic process (GO:0006967);; Biological Process: cellular response to DNA damage stimulus (GO:0006974);; Biological Process: nervous system development (GO:0007399);; Biological Process:…	K09259|8.7707e-59|phu:Phum_PHUM345810|NF-kappa-B inhibitor alpha, putative; K09259 ankyrin only family, other (A)	--	[R]	General function prediction only	Ankyrin repeats (3 copies);; Ankyrin repeat;; Ankyrin repeats (many copies);; Ankyrin repeats (many copies);; Ankyrin repeat	NF-kappa-B inhibitor cactus GN=cact OS=Drosophila melanogaster (Fruit fly) PE=1 SV=2	S	Function unknown	NF-kappa B inhibitor alpha [Macrobrachium rosenbergii]
F01_cb12869_c212086/f2p0/582	--	--	--	--	--	--	--	Chitin binding Peritrophin-A domain	--	--	--	peritrophin [Macrobrachium nipponense]
F01_cb1896_c16309/f1p0/4883	--	--	--	--	--	--	--	NACHT domain	--	--	--	--
F01_cb12869_c138923/f1p0/1641	[G]	Carbohydrate transport and metabolism	Molecular Function: chitinase activity (GO:0004568);; Cellular Component: extracellular region (GO:0005576);; Biological Process: carbohydrate metabolic process (GO:0005975);; Biological Process: chitin catabolic process (GO:0006032);; Molecular Function: chitin binding (GO:0008061);;	K01183|5.91054e-88|dan:Dana_GF18616|GF18616 gene product from transcript GF18616-RA; K01183 chitinase [EC:3.2.1.14] (A)	ko00520:Amino sugar and nucleotide sugar metabolism	[G]	Carbohydrate transport and metabolism	Glycosyl hydrolases family 18;; Chitin binding Peritrophin-A domain;; Glycosyl hydrolases family 18	Endochitinase (Precursor) OS=Manduca sexta (Tobacco hawkmoth) PE=2 SV=1	G	Carbohydrate transport and metabolism	chitinase 1C [Macrobrachium nipponense]
F01_cb13295_c12951/f5p2/4791	--	--	Molecular Function: nucleic acid binding (GO:0003676);;	K11593|5.52932e-179|isc:IscW_ISCW013378|translation initiation factor 2C, putative; K11593 eukaryotic translation initiation factor 2C (A)	--	[J]	Translation, ribosomal structure and biogenesis	PAZ domain;; Domain of unknown function (DUF1785);; Piwi domain;; Piwi domain	Putative protein tag-76 GN=tag-76 OS=Caenorhabditis elegans PE=3 SV=2	J	Translation, ribosomal structure and biogenesis	argonaute 2 [Marsupenaeus japonicus]
F01_cb12869_c137639/f2p1/1884	--	--	--	--	--	[BD]	--	Tc5 transposase DNA-binding domain;; CENP-B N-terminal DNA-binding domain;; Homeodomain-like domain;; Helix-turn-helix domain;; DDE superfamily endonuclease;; DDE superfamily endonuclease	--	S	Function unknown	Tigger transposable element-derived protein 1, partial [Stegodyphus mimosarum]
F01_cb1896_c23784/f1p0/3009	--	--	--	--	--	[R]	General function prediction only	--	--	S	Function unknown	PREDICTED: RNA-directed DNA polymerase from mobile element jockey-like [Strongylocentrotus purpuratus]
F01_cb11665_c1/f1p0/616	--	--	--	K13443|1.1155e-17|ola:101163289|epididymal secretory protein E1-like; K13443 Niemann-Pick C2 protein (A)	ko04142:Lysosome	[S]	Function unknown	--	Protein NPC2 homolog (Precursor) GN=Npc2a OS=Drosophila melanogaster (Fruit fly) PE=1 SV=1	S	Function unknown	ecdysteroid regulated-like protein [Litopenaeus vannamei]
F01_cb2452_c2/f2p0/3313	[R]	General function prediction only	--	--	--	[T]	Signal transduction mechanisms	Tetratricopeptide repeat;; TPR repeat;; Tetratricopeptide repeat;; Tetratricopeptide repeat;; Tetratricopeptide repeat;; Tetratricopeptide repeat;; Tetratricopeptide repeat;; Tetratricopeptide repeat;; Tetratricopeptide repeat;; Tetratricopeptide repeat	--	S	Function unknown	Tetratricopeptide repeat protein 7B [Zootermopsis nevadensis]
F01_cb253_c13/f1p0/5251	--	--	--	K06236|7.49445e-84|aag:AaeL_AAEL005386|collagen alpha chain, anopheles; K06236 collagen, type I/II/III/V/XI/XXIV/XXVII, alpha (A)	ko04512:ECM-receptor interaction	[W]	Extracellular structures	Collagen triple helix repeat (20 copies);; Fibrillar collagen C-terminal domain;; Fibrillar collagen C-terminal domain	Collagen EMF1-alpha (Precursor; Fragment) GN=COLF1 OS=Ephydatia muelleri (Mueller&apos;s freshwater sponge) PE=3 SV=2	S	Function unknown	Collagen alpha-1(XI) chain, partial [Zootermopsis nevadensis]
F01_cb1209_c6/f1p0/2776	--	--	Molecular Function: oxygen transporter activity (GO:0005344);; Molecular Function: iron ion binding (GO:0005506);; Biological Process: oxygen transport (GO:0015671);; Molecular Function: oxygen binding (GO:0019825);; Molecular Function: heme binding (GO:0020037);;	--	--	--	--	--	--	S	Function unknown	PREDICTED: globin, polymeric component P3-like [Bombyx mori]
F01_cb337_c27/f1p0/5015	--	--	Cellular Component: plasma membrane (GO:0005886);; Biological Process: neuron recognition (GO:0008038);; Biological Process: anatomical structure morphogenesis (GO:0009653);; Biological Process: response to chemical (GO:0042221);; Biological Process: axon development (GO:0061564);;	--	--	--	--	CD80-like C2-set immunoglobulin domain;; Immunoglobulin I-set domain;; Immunoglobulin domain	Fasciclin-3 (Precursor) GN=Fas3 OS=Drosophila melanogaster (Fruit fly) PE=2 SV=1	S	Function unknown	midline fasciclin [Scylla paramamosain]
F01_cb12280_c106/f1p0/1641	--	--	Cellular Component: nucleus (GO:0005634);; Cellular Component: cytoplasm (GO:0005737);; Molecular Function: zinc ion binding (GO:0008270);; Cellular Component: actin cytoskeleton (GO:0015629);; Biological Process: regulation of striated muscle tissue development (GO:0016202);;	--	--	[TZ]	--	LIM domain	Muscle LIM protein 1 GN=Mlp60A OS=Drosophila melanogaster (Fruit fly) PE=2 SV=1	Z	Cytoskeleton	male reproductive-related LIM protein [Macrobrachium rosenbergii]
F01_cb1896_c52172/f1p0/2565	--	--	Cellular Component: troponin complex (GO:0005861);; Biological Process: regulation of muscle contraction (GO:0006937);;	K12046|1.6827e-67|ame:411184|TpnT, GB16881; troponin T, skeletal muscle; K12046 troponin T, fast skeletal muscle (A)	--	[Z]	Cytoskeleton	Troponin	Troponin T GN=TNT OS=Periplaneta americana (American cockroach) PE=2 SV=1	Z	Cytoskeleton	PREDICTED: troponin T, skeletal muscle isoform X3 [Apis mellifera]
F01_cb1102_c1/f1p0/4770	[R]	General function prediction only	--	K17902|0|nvi:100115086|TBC1 domain family member 1; K17902 TBC1 domain family member 4 (A)	--	[R]	General function prediction only	Rab-GTPase-TBC domain;; Domain of unknown function (DUF3350);; Phosphotyrosine interaction domain (PTB/PID)	Ecotropic viral integration site 5 ortholog GN=Evi5 OS=Drosophila melanogaster (Fruit fly) PE=1 SV=3	S	Function unknown	PREDICTED: TBC1 domain family member 1 isoform X1 [Microplitis demolitor]
F01_cb13163_c2/f1p0/1802	--	--	--	--	--	[T]	Signal transduction mechanisms	--	Protein serrate (Precursor) GN=Ser OS=Drosophila melanogaster (Fruit fly) PE=1 SV=3	S	Function unknown	Protein jagged-1a [Zootermopsis nevadensis]
F01_cb4362_c6/f1p1/5628	--	--	--	K10660|7.69288e-44|ame:552063|GB13337; e3 ubiquitin-protein ligase MARCH5-like; K10660 E3 ubiquitin-protein ligase MARCH5 [EC:6.3.2.19] (A)	--	[S]	Function unknown	--	--	O	Posttranslational modification, protein turnover, chaperones	PREDICTED: E3 ubiquitin-protein ligase MARCH5 isoform X5 [Apis mellifera]
F01_cb4722_c49/f1p0/2678	[C]	Energy production and conversion	Cellular Component: vacuolar proton-transporting V-type ATPase, V1 domain (GO:0000221);; Molecular Function: ATP binding (GO:0005524);; Biological Process: imaginal disc growth (GO:0007446);; Biological Process: ATP hydrolysis coupled proton transport (GO:0015991);; Biological Process: endosomal transport (GO:0016197);; Cellular Component: plasma membrane proton-transporting V-type ATPase complex…	K02145|0|api:100161355|V-type proton ATPase catalytic subunit A; K02145 V-type H+-transporting ATPase subunit A [EC:3.6.3.14] (A)	ko00190:Oxidative phosphorylation;ko04145:Phagosome	[C]	Energy production and conversion	ATP synthase alpha/beta family, nucleotide-binding domain;; ATP synthase alpha/beta chain, C terminal domain;; ATP synthase alpha/beta family, beta-barrel domain	V-type proton ATPase catalytic subunit A OS=Anopheles gambiae (African malaria mosquito) PE=3 SV=1	C	Energy production and conversion	PREDICTED: V-type proton ATPase catalytic subunit A [Acromyrmex echinatior]
F01_cb4728_c2/f1p0/3238	[MG]	--	--	--	--	--	--	Complex I intermediate-associated protein 30 (CIA30)	--	S	Function unknown	hypothetical protein X777_04080 [Cerapachys biroi]
F01_cb2445_c2/f1p0/3770	--	--	--	--	--	[O]	Posttranslational modification, protein turnover, chaperones	Carboxypeptidase regulatory-like domain;; Protein of unknown function (DUF2012);; Domain of unknown function (DUF4480);; Cna protein B-type domain;; Polysaccharide lyase family 4, domain II;; Carboxypeptidase regulatory-like domain;; Cna protein B-type domain	--	S	Function unknown	Nodal modulator 2 [Zootermopsis nevadensis]
F01_cb10187_c0/f25p0/474	[J]	Translation, ribosomal structure and biogenesis	Molecular Function: structural constituent of ribosome (GO:0003735);; Cellular Component: ribosome (GO:0005840);; Biological Process: translation (GO:0006412);;	K02908|1.50185e-62|hro:HELRODRAFT_182159|hypothetical protein; K02908 large subunit ribosomal protein L30e (A)	ko03010:Ribosome	[J]	Translation, ribosomal structure and biogenesis	Ribosomal protein L7Ae/L30e/S12e/Gadd45 family	60S ribosomal protein L30 GN=RPL30 OS=Branchiostoma belcheri (Amphioxus) PE=3 SV=1	J	Translation, ribosomal structure and biogenesis	ribosomal protein L30 [Argopecten irradians]
F01_cb4838_c6/f1p0/3008	[L]	Replication, recombination and repair	Molecular Function: DNA binding (GO:0003677);; Molecular Function: ATP binding (GO:0005524);; Cellular Component: nucleus (GO:0005634);; Biological Process: DNA replication initiation (GO:0006270);; Biological Process: mitotic spindle organization (GO:0007052);; Biological Process: DNA duplex unwinding (GO:0032508);; Biological Process: DNA endoreduplication (GO:0042023);; Cellular Component: MCM…	K02212|0|tca:662486|DNA replication licensing factor MCM4; K02212 DNA replication licensing factor MCM4 [EC:3.6.4.12] (A)	ko03030:DNA replication	[L]	Replication, recombination and repair	MCM2/3/5 family;; MCM N-terminal domain;; Magnesium chelatase, subunit ChlI;; AAA domain (dynein-related subfamily);; ATPase family associated with various cellular activities (AAA);; Sigma-54 interaction domain	DNA replication licensing factor MCM4 GN=dpa OS=Drosophila melanogaster (Fruit fly) PE=1 SV=2	L	Replication, recombination and repair	DNA replication licensing factor MCM4 [Zootermopsis nevadensis]
F01_cb11982_c0/f1p0/1099	--	--	--	--	--	--	--	Insect pheromone-binding family, A10/OS-D	--	--	--	--
F01_cb1896_c1940/f1p2/2432	[J]	Translation, ribosomal structure and biogenesis	--	K02947|2.42079e-51|aml:100468897|RPS10; ribosomal protein S10; K02947 small subunit ribosomal protein S10e (A)	ko03010:Ribosome	[J]	Translation, ribosomal structure and biogenesis	Plectin/S10 domain	40S ribosomal protein S10b GN=RpS10b OS=Drosophila melanogaster (Fruit fly) PE=1 SV=2	J	Translation, ribosomal structure and biogenesis	hypothetical protein CAPTEDRAFT_223757, partial [Capitella teleta]
F01_cb5527_c0/f1p0/3014	[E]	Amino acid transport and metabolism	Molecular Function: hydrolase activity, acting on carbon-nitrogen (but not peptide) bonds, in linear amidines (GO:0016813);; Molecular Function: metal ion binding (GO:0046872);;	K01480|2.68267e-147|cin:100180543|agmatinase, mitochondrial-like; K01480 agmatinase [EC:3.5.3.11] (A)	ko00330:Arginine and proline metabolism	[E]	Amino acid transport and metabolism	Arginase family	--	E	Amino acid transport and metabolism	PREDICTED: agmatinase, mitochondrial-like [Ciona intestinalis]
F01_cb1575_c9/f1p0/4018	--	--	--	--	--	[Z]	Cytoskeleton	Myosin-like coiled-coil protein;; Myosin-like coiled-coil protein	--	S	Function unknown	Alpha-taxilin [Zootermopsis nevadensis]
F01_cb6857_c2/f1p0/2630	--	--	--	--	--	--	--	Protein of unknown function (DUF229)	--	S	Function unknown	hypothetical protein LOTGIDRAFT_153160 [Lottia gigantea]
F01_cb12869_c34533/f1p0/1305	[Z]	Cytoskeleton	Molecular Function: ATP binding (GO:0005524);; Cellular Component: cytoplasm (GO:0005737);; Cellular Component: cytoskeleton (GO:0005856);;	K12314|3.78009e-168|acs:100560364|actc1; actin, alpha, cardiac muscle 1; K12314 actin, alpha cardiac muscle (A)	ko04260:Cardiac muscle contraction;ko04261:Adrenergic signaling in cardiomyocytes	[Z]	Cytoskeleton	Actin;; Actin	Actin-2, muscle-specific (Precursor) OS=Bactrocera dorsalis (Oriental fruit fly) PE=2 SV=1	Z	Cytoskeleton	skeletal muscle actin 6 [Homarus americanus]
F01_cb10783_c0/f3p0/1627	--	--	--	K06508|9.53576e-23|der:Dere_GG12212|GG12212 gene product from transcript GG12212-RA; K06508 CD81 antigen (A)	--	[R]	General function prediction only	Tetraspanin family	--	S	Function unknown	GG12212 [Drosophila erecta]
F01_cb1256_c5/f1p0/2541	--	--	--	--	--	[G]	Carbohydrate transport and metabolism	--	--	G	Carbohydrate transport and metabolism	putative monocarboxylate transporter [Danaus plexippus]
F01_cb1896_c68381/f1p0/2757	--	--	Cellular Component: troponin complex (GO:0005861);; Biological Process: regulation of muscle contraction (GO:0006937);;	K12046|2.03352e-65|tca:663893|troponin T, skeletal muscle; K12046 troponin T, fast skeletal muscle (A)	--	[Z]	Cytoskeleton	Troponin	Troponin T GN=TNT OS=Periplaneta americana (American cockroach) PE=2 SV=1	Z	Cytoskeleton	PREDICTED: troponin T, skeletal muscle isoform X3 [Apis mellifera]
F01_cb4347_c5/f1p0/2975	--	--	--	K09531|2.20925e-169|clv:102087910|DNAJC11; DnaJ (Hsp40) homolog, subfamily C, member 11; K09531 DnaJ homolog subfamily C member 11 (A)	--	[O]	Posttranslational modification, protein turnover, chaperones	Domain of unknown function (DUF3395)	DnaJ homolog subfamily C member 11 homolog GN=dnajc11 OS=Dictyostelium discoideum (Slime mold) PE=3 SV=1	O	Posttranslational modification, protein turnover, chaperones	DnaJ-like protein subfamily C member 11 [Zootermopsis nevadensis]
F01_cb12869_c70668/f1p0/1442	[Z]	Cytoskeleton	Biological Process: cytokinesis (GO:0000910);; Molecular Function: structural constituent of cytoskeleton (GO:0005200);; Molecular Function: ATP binding (GO:0005524);; Cellular Component: lipid particle (GO:0005811);; Cellular Component: microtubule associated complex (GO:0005875);; Cellular Component: actin filament (GO:0005884);; Biological Process: heart development (GO:0007507);; Biological P…	K12314|0|acs:100560364|actc1; actin, alpha, cardiac muscle 1; K12314 actin, alpha cardiac muscle (A)	ko04260:Cardiac muscle contraction;ko04261:Adrenergic signaling in cardiomyocytes	[Z]	Cytoskeleton	Actin	Actin-2, muscle-specific (Precursor) OS=Bactrocera dorsalis (Oriental fruit fly) PE=2 SV=1	Z	Cytoskeleton	skeletal muscle actin 6 [Homarus americanus]
F01_cb1908_c7/f1p0/2246	--	--	--	--	--	--	--	BRO1-like domain	BRO1 domain-containing protein BROX homolog GN=B0507.2 OS=Caenorhabditis elegans PE=3 SV=2	S	Function unknown	BRO1 domain-containing protein BROX, putative [Ixodes scapularis]
F01_cb4047_c6/f1p0/2412	[HC]	--	--	--	--	[HC]	--	CS domain;; Oxidoreductase NAD-binding domain;; Cytochrome b5-like Heme/Steroid binding domain	--	CI	--	Cytochrome b5 reductase 4 [Crassostrea gigas]
F01_cb1896_c191352/f2p0/2021	--	--	Molecular Function: acid phosphatase activity (GO:0003993);;	--	--	[G]	Carbohydrate transport and metabolism	Iron/zinc purple acid phosphatase-like protein C;; Calcineurin-like phosphoesterase;; PhoD-like phosphatase	--	S	Function unknown	PREDICTED: iron/zinc purple acid phosphatase-like protein [Acyrthosiphon pisum]
F01_cb13295_c74349/f1p0/2855	--	--	--	--	--	--	--	Fibronectin type III domain	--	S	Function unknown	PREDICTED: activating transcription factor 7-interacting protein 1-like [Bombyx mori]
F01_cb6485_c3/f1p0/2634	[R]	General function prediction only	--	K14552|2.27558e-84|ame:550808|GB13528; WD repeat-containing protein 75-like; K14552 NET1-associated nuclear protein 1 (U3 small nucleolar RNA-associated protein 17) (A)	ko03008:Ribosome biogenesis in eukaryotes	[R]	General function prediction only	WD domain, G-beta repeat	--	S	Function unknown	PREDICTED: WD repeat-containing protein 75-like [Megachile rotundata]
F01_cb1896_c14360/f2p0/3008	[U]	Intracellular trafficking, secretion, and vesicular transport	Biological Process: intracellular protein transport (GO:0006886);; Biological Process: ER to Golgi vesicle-mediated transport (GO:0006888);; Molecular Function: zinc ion binding (GO:0008270);; Cellular Component: COPII vesicle coat (GO:0030127);;	K14006|0|tca:660122|protein transport protein Sec23A; K14006 protein transport protein SEC23 (A)	ko04141:Protein processing in endoplasmic reticulum	[U]	Intracellular trafficking, secretion, and vesicular transport	Sec23/Sec24 helical domain;; Sec23/Sec24 beta-sandwich domain;; Sec23/Sec24 trunk domain;; Gelsolin repeat;; Sec23/Sec24 trunk domain;; Sec23/Sec24 zinc finger	Protein transport protein SEC23 GN=sec23 OS=Dictyostelium discoideum (Slime mold) PE=3 SV=2	U	Intracellular trafficking, secretion, and vesicular transport	PREDICTED: protein transport protein Sec23A isoform X2 [Tribolium castaneum]
F01_cb6683_c0/f2p0/2693	--	--	--	K13647|1.32399e-47|nvi:100117467|procollagen-lysine,2-oxoglutarate 5-dioxygenase 3; K13647 procollagen-lysine,2-oxoglutarate 5-dioxygenase, invertebrate [EC:1.14.11.4] (A)	ko00310:Lysine degradation	[O]	Posttranslational modification, protein turnover, chaperones	--	Procollagen-lysine,2-oxoglutarate 5-dioxygenase (Precursor) GN=let-268 OS=Caenorhabditis elegans PE=1 SV=1	O	Posttranslational modification, protein turnover, chaperones	PREDICTED: procollagen-lysine,2-oxoglutarate 5-dioxygenase 3 isoform X4 [Nasonia vitripennis]
F01_cb13295_c51721/f2p0/2924	[G]	Carbohydrate transport and metabolism	Molecular Function: hydrolase activity (GO:0016787);;	K12373|4.92397e-97|nvi:100117578|chitooligosaccharidolytic beta-N-acetylglucosaminidase; K12373 hexosaminidase [EC:3.2.1.52] (A)	ko00511:Other glycan degradation;ko00520:Amino sugar and nucleotide sugar metabolism;ko00531:Glycosaminoglycan degradation;ko00603:Glycosphingolipid biosynthesis - globo series;ko00604:Glycosphingolipid biosynthesis - ganglio series;ko04142:Lysosome	[G]	Carbohydrate transport and metabolism	Glycosyl hydrolase family 20, catalytic domain;; beta-acetyl hexosaminidase like	Chitooligosaccharidolytic beta-N-acetylglucosaminidase (Precursor) OS=Bombyx mori (Silk moth) PE=1 SV=1	G	Carbohydrate transport and metabolism	hypothetical protein DAPPUDRAFT_309875 [Daphnia pulex]
F01_cb5948_c8/f1p0/2759	--	--	--	--	--	[T]	Signal transduction mechanisms	Lectin C-type domain;; Low-density lipoprotein receptor domain class A;; RPEL repeat	Low-density lipoprotein receptor-related protein (Precursor) GN=lrp-1 OS=Caenorhabditis elegans PE=1 SV=1	S	Function unknown	C-type lectin 1 [Marsupenaeus japonicus]
F01_cb13295_c22061/f1p0/2094	--	--	Molecular Function: oxidoreductase activity (GO:0016491);; Biological Process: oxidation-reduction process (GO:0055114);;	--	--	--	--	Hemocyanin, copper containing domain;; Hemocyanin, all-alpha domain;; Hemocyanin, ig-like domain;; Common central domain of tyrosinase;; Hemocyanin, ig-like domain	Hemocyanin C chain OS=Panulirus interruptus (California spiny lobster) PE=1 SV=1	S	Function unknown	hemocyanin subunit 1 [Macrobrachium nipponense]
F01_cb6435_c2/f1p0/2560	--	--	--	K13216|2.81636e-94|ame:412478|NiPp1, GB19762; nuclear inhibitor of protein phosphatase 1; K13216 nuclear inhibitor of protein phosphatase 1 [EC:3.1.4.-] (A)	--	[R]	General function prediction only	FHA domain	Probable serine/threonine-protein kinase DDB_G0280133 GN=DDB_G0280133 OS=Dictyostelium discoideum (Slime mold) PE=3 SV=1	T	Signal transduction mechanisms	PREDICTED: nuclear inhibitor of protein phosphatase 1 [Solenopsis invicta]
F01_cb1611_c13/f1p0/2326	[G]	Carbohydrate transport and metabolism	Molecular Function: catalytic activity (GO:0003824);;	K01191|8.47597e-80|hmg:100205567|alpha-mannosidase 2C1-like; K01191 alpha-mannosidase [EC:3.2.1.24] (A)	ko00511:Other glycan degradation	[G]	Carbohydrate transport and metabolism	Glycosyl hydrolases family 38 C-terminal domain;; Glycosyl hydrolases family 38 N-terminal domain;; Glycosyl hydrolases family 38 N-terminal domain	Alpha-mannosidase G GN=manG OS=Dictyostelium discoideum (Slime mold) PE=1 SV=1	G	Carbohydrate transport and metabolism	PREDICTED: alpha-mannosidase 2C1-like [Hydra vulgaris]
F01_cb12869_c866/f2p1/1812	[G]	Carbohydrate transport and metabolism	Molecular Function: chitinase activity (GO:0004568);; Cellular Component: extracellular region (GO:0005576);; Biological Process: carbohydrate metabolic process (GO:0005975);; Biological Process: chitin catabolic process (GO:0006032);; Molecular Function: chitin binding (GO:0008061);;	K01183|6.08721e-134|nvi:100122559|chitotriosidase-1-like; K01183 chitinase [EC:3.2.1.14] (A)	ko00520:Amino sugar and nucleotide sugar metabolism	[G]	Carbohydrate transport and metabolism	Glycosyl hydrolases family 18;; Chitin binding Peritrophin-A domain	Probable chitinase 2 (Precursor) OS=Drosophila melanogaster (Fruit fly) PE=1 SV=1	G	Carbohydrate transport and metabolism	chitinase 3C [Macrobrachium nipponense]
F01_cb3730_c1/f1p0/3624	[R]	General function prediction only	--	K15361|1.83141e-153|bfo:BRAFLDRAFT_274870|hypothetical protein; K15361 WD repeat-containing protein 48 (A)	ko03460:Fanconi anemia pathway	[S]	Function unknown	Domain of unknown function (DUF3337)	WD repeat-containing protein 48 homolog GN=AAEL012158 OS=Aedes aegypti (Yellowfever mosquito) PE=3 SV=1	S	Function unknown	WD repeat-containing protein 48 [Zootermopsis nevadensis]
F01_cb9683_c4/f1p0/1225	--	--	--	--	--	--	--	Single domain von Willebrand factor type C	--	S	Function unknown	conserved hypothetical protein [Pediculus humanus corporis]
F01_cb13295_c198983/f1p0/1790	--	--	Molecular Function: oxidoreductase activity (GO:0016491);; Biological Process: oxidation-reduction process (GO:0055114);;	--	--	--	--	Hemocyanin, copper containing domain;; Hemocyanin, ig-like domain;; Common central domain of tyrosinase	Hemocyanin C chain OS=Panulirus interruptus (California spiny lobster) PE=1 SV=1	S	Function unknown	hemocyanin subunit 1 [Macrobrachium nipponense]
F01_cb1896_c21277/f1p0/3443	--	--	Molecular Function: actin binding (GO:0003779);; Molecular Function: protein tyrosine phosphatase activity (GO:0004725);; Molecular Function: structural constituent of cytoskeleton (GO:0005200);; Molecular Function: phospholipid binding (GO:0005543);; Cellular Component: spectrin (GO:0008091);; Biological Process: peptidyl-tyrosine dephosphorylation (GO:0035335);;	K06115|9.82523e-137|phu:Phum_PHUM287180|Spectrin beta chain, putative (EC:3.1.3.48); K06115 spectrin beta (A)	--	[Z]	Cytoskeleton	Pleckstrin homology domain;; PH domain;; Spectrin repeat	Spectrin beta chain GN=beta-Spec OS=Drosophila melanogaster (Fruit fly) PE=1 SV=2	Z	Cytoskeleton	Spectrin beta chain [Zootermopsis nevadensis]
F01_cb13295_c23256/f1p0/3456	--	--	--	--	--	[BD]	--	--	--	S	Function unknown	Tigger transposable element-derived protein 1, partial [Stegodyphus mimosarum]
F01_cb4370_c3/f1p0/841	[R]	General function prediction only	--	--	--	[S]	Function unknown	TPR repeat;; Tetratricopeptide repeat;; Tetratricopeptide repeat;; Tetratricopeptide repeat;; Tetratricopeptide repeat;; Tetratricopeptide repeat;; Tetratricopeptide repeat	Tetratricopeptide repeat protein 36 homolog GN=ttc36 OS=Nematostella vectensis (Starlet sea anemone) PE=3 SV=1	S	Function unknown	Tetratricopeptide repeat protein 36 [Zootermopsis nevadensis]
F01_cb561_c5/f1p1/6977	--	--	Biological Process: microtubule cytoskeleton organization (GO:0000226);; Cellular Component: microtubule (GO:0005874);; Molecular Function: microtubule binding (GO:0008017);; Molecular Function: hydrolase activity (GO:0016787);;	--	--	[Z]	Cytoskeleton	--	Futsch light chain LC(f) GN=futsch OS=Drosophila melanogaster (Fruit fly) PE=1 SV=4	S	Function unknown	FUTSCH precursor [Drosophila melanogaster]
F01_cb582_c19/f1p0/3761	--	--	--	K13194|0|phi:102111658|ADARB1; adenosine deaminase, RNA-specific, B1; K13194 double stranded RNA-specific editase B [EC:3.5.-.-] (A)	--	[A]	RNA processing and modification	Adenosine-deaminase (editase) domain;; Double-stranded RNA binding motif	Double-stranded RNA-specific editase Adar OS=Drosophila melanogaster (Fruit fly) PE=1 SV=2	S	Function unknown	double-stranded RNA-specific adenosine deaminase [Marsupenaeus japonicus]
F01_cb8716_c0/f6p2/1974	--	--	Molecular Function: hydrolase activity (GO:0016787);;	--	--	[O]	Posttranslational modification, protein turnover, chaperones	Astacin (Peptidase family M12A);; CUB domain	Blastula protease 10 (Precursor) GN=BP10 OS=Paracentrotus lividus (Common sea urchin) PE=2 SV=1	O	Posttranslational modification, protein turnover, chaperones	meprin A metalloprotease, putative [Ixodes scapularis]
F01_cb13295_c65090/f2p0/2243	--	--	--	K18160|8.13462e-32|aga:AgaP_AGAP010552|AGAP010552-PA; K18160 NADH dehydrogenase [ubiquinone] 1 alpha subcomplex assembly factor 2 (A)	--	[R]	General function prediction only	NADH ubiquinone oxidoreductase subunit NDUFA12	--	I	Lipid transport and metabolism	AGAP010552-PA [Anopheles gambiae str. PEST]
F01_cb13295_c194786/f1p0/2130	--	--	Molecular Function: oxidoreductase activity (GO:0016491);; Biological Process: oxidation-reduction process (GO:0055114);;	--	--	--	--	Hemocyanin, copper containing domain;; Hemocyanin, all-alpha domain;; Hemocyanin, copper containing domain;; Hemocyanin, ig-like domain;; Common central domain of tyrosinase;; Hemocyanin, all-alpha domain;; Hemocyanin, ig-like domain;; Hemocyanin, ig-like domain	Hemocyanin C chain OS=Panulirus interruptus (California spiny lobster) PE=1 SV=1	S	Function unknown	hemocyanin subunit 1 [Macrobrachium nipponense]
F01_cb157_c1/f1p0/5205	--	--	--	K16172|7.42496e-60|spu:100890677|insulin receptor substrate 1-like; K16172 insulin receptor substrate 1 (A)	ko04068:FoxO signaling pathway;ko04150:mTOR signaling pathway	--	--	--	Insulin receptor substrate 1 GN=chico OS=Drosophila melanogaster (Fruit fly) PE=1 SV=1	T	Signal transduction mechanisms	PREDICTED: insulin receptor substrate 1-like [Strongylocentrotus purpuratus]
F01_cb6139_c1/f1p0/3715	--	--	Cellular Component: mitochondrial envelope (GO:0005740);; Cellular Component: integral component of membrane (GO:0016021);; Molecular Function: transmembrane transporter activity (GO:0022857);; Biological Process: transmembrane transport (GO:0055085);;	K15085|3.10037e-90|aag:AaeL_AAEL014753|mitochondrial solute carrier protein, putative; K15085 solute carrier family 25, member 42 (A)	--	[C]	Energy production and conversion	Mitochondrial carrier protein;; Mitochondrial carrier protein	Mitochondrial substrate carrier family protein P GN=mcfP OS=Dictyostelium discoideum (Slime mold) PE=3 SV=1	S	Function unknown	hypothetical protein DAPPUDRAFT_129893 [Daphnia pulex]
F01_cb11043_c0/f3p0/501	--	--	--	--	--	--	--	--	Pro-resilin (Precursor) GN=resilin OS=Drosophila melanogaster (Fruit fly) PE=1 SV=1	--	--	hypothetical protein DAPPUDRAFT_301173 [Daphnia pulex]
F01_cb11103_c2/f1p1/1786	[F]	Nucleotide transport and metabolism	Molecular Function: phosphoribosylaminoimidazole carboxylase activity (GO:0004638);; Molecular Function: phosphoribosylaminoimidazolesuccinocarboxamide synthase activity (GO:0004639);; Molecular Function: ATP binding (GO:0005524);; Biological Process: 'de novo' IMP biosynthetic process (GO:0006189);; Molecular Function: 5-(carboxyamino)imidazole ribonucleotide mutase activity (GO:0034023);;	K01587|0|phu:Phum_PHUM430820|purine biosynthesis protein 6, pur6, putative (EC:4.1.1.21 6.3.2.6); K01587 phosphoribosylaminoimidazole carboxylase / phosphoribosylaminoimidazole-succinocarboxamide synthase [EC:4.1.1.21 6.3.2.6] (A)	ko00230:Purine metabolism	[F]	Nucleotide transport and metabolism	SAICAR synthetase;; AIR carboxylase	Phosphoribosylaminoimidazole carboxylase OS=Drosophila melanogaster (Fruit fly) PE=2 SV=2	F	Nucleotide transport and metabolism	Multifunctional protein ADE2 [Crassostrea gigas]
F01_cb13295_c204002/f1p0/2116	--	--	--	--	--	--	--	Spectrin repeat	--	Z	Cytoskeleton	muscle-specific protein 300 [Tribolium castaneum]
F01_cb1896_c10509/f1p0/3529	--	--	--	--	--	--	--	--	--	L	Replication, recombination and repair	PREDICTED: uncharacterized protein LOC102805810 [Saccoglossus kowalevskii]
F01_cb4240_c0/f1p0/3387	--	--	--	--	--	[DT]	--	--	Claspin homolog GN=CG32251 OS=Drosophila melanogaster (Fruit fly) PE=1 SV=1	S	Function unknown	PREDICTED: claspin homolog [Apis dorsata]
F01_cb1896_c9889/f1p0/3168	[R]	General function prediction only	--	K13342|6.55303e-70|xtr:496849|pex5; peroxisomal biogenesis factor 5; K13342 peroxin-5 (A)	ko04146:Peroxisome	[R]	General function prediction only	TPR repeat;; Tetratricopeptide repeat;; Tetratricopeptide repeat;; Tetratricopeptide repeat;; Tetratricopeptide repeat	Peroxisomal targeting signal 1 receptor GN=pex5 OS=Dictyostelium discoideum (Slime mold) PE=3 SV=1	O	Posttranslational modification, protein turnover, chaperones	PREDICTED: peroxisomal targeting signal 1 receptor-like [Bombus impatiens]
F01_cb6531_c1/f1p0/2731	--	--	Biological Process: heart process (GO:0003015);; Molecular Function: GTPase activity (GO:0003924);; Molecular Function: signal transducer activity (GO:0004871);; Cellular Component: heterotrimeric G-protein complex (GO:0005834);; Biological Process: actin filament organization (GO:0007015);; Biological Process: G-protein coupled receptor signaling pathway (GO:0007186);; Biological Process: dorsal…	--	--	[Z]	Cytoskeleton	GGL domain	Guanine nucleotide-binding protein subunit gamma-1 (Precursor) GN=Ggamma1 OS=Drosophila melanogaster (Fruit fly) PE=2 SV=1	T	Signal transduction mechanisms	G protein gamma subunit [Ornithodoros parkeri]
F01_cb4793_c30/f1p0/2584	--	--	--	--	--	--	--	Insect cuticle protein;; Insect cuticle protein	Endocuticle structural glycoprotein SgAbd-2 OS=Schistocerca gregaria (Desert locust) PE=1 SV=1	--	--	hypothetical protein L798_13136 [Zootermopsis nevadensis]
F01_cb1896_c26912/f1p0/3707	--	--	--	--	--	--	--	--	--	S	Function unknown	conserved hypothetical protein [Pediculus humanus corporis]
F01_cb1608_c9/f1p0/4286	[GEPR]	--	--	--	--	[G]	Carbohydrate transport and metabolism	Major Facilitator Superfamily;; Major Facilitator Superfamily	--	G	Carbohydrate transport and metabolism	GG14631 [Drosophila erecta]
F01_cb6913_c14/f1p0/1742	--	--	--	K12028|1.01077e-08|tgu:100221085|TRIM59; tripartite motif containing 59; K12028 tripartite motif-containing protein 59 (A)	--	[O]	Posttranslational modification, protein turnover, chaperones	Ring finger domain;; zinc-RING finger domain;; Zinc finger, C3HC4 type (RING finger);; Zinc finger, C3HC4 type (RING finger);; Zinc finger, C3HC4 type (RING finger)	--	S	Function unknown	PREDICTED: uncharacterized protein LOC100888865 [Strongylocentrotus purpuratus]
F01_cb13295_c65263/f1p1/2772	--	--	Cellular Component: integral component of membrane (GO:0016021);; Biological Process: transmembrane transport (GO:0055085);;	K15109|1.91219e-10|tad:TRIADDRAFT_26639|hypothetical protein; K15109 solute carrier family 25 (mitochondrial carnitine/acylcarnitine transporter), member 20/29 (A)	--	[C]	Energy production and conversion	Mitochondrial carrier protein	--	S	Function unknown	hypothetical protein TRIADDRAFT_26639 [Trichoplax adhaerens]
F01_cb1253_c15/f1p0/2095	--	--	Molecular Function: organic cyclic compound binding (GO:0097159);; Molecular Function: heterocyclic compound binding (GO:1901363);;	K13159|5.01069e-104|nvi:100120460|heterogeneous nuclear ribonucleoprotein L; K13159 heterogeneous nuclear ribonucleoprotein L (A)	--	[A]	RNA processing and modification	RNA recognition motif. (a.k.a. RRM, RBD, or RNP domain);; RNA recognition motif (a.k.a. RRM, RBD, or RNP domain);; RNA recognition motif. (a.k.a. RRM, RBD, or RNP domain)	--	S	Function unknown	PREDICTED: heterogeneous nuclear ribonucleoprotein L [Nasonia vitripennis]
F01_cb13295_c24604/f1p1/2399	--	--	Cellular Component: extracellular region (GO:0005576);; Biological Process: transport (GO:0006810);; Molecular Function: oxidoreductase activity (GO:0016491);; Biological Process: oxidation-reduction process (GO:0055114);;	--	--	--	--	Hemocyanin, copper containing domain;; Hemocyanin, ig-like domain;; Hemocyanin, all-alpha domain	Hemocyanin B chain OS=Panulirus interruptus (California spiny lobster) PE=1 SV=1	S	Function unknown	hemocyanin [Macrobrachium nipponense]
F01_cb4463_c2/f2p0/3272	--	--	Molecular Function: catalytic activity (GO:0003824);;	--	--	--	--	Trypsin	Trypsin-1 OS=Astacus astacus (Noble crayfish) PE=1 SV=1	O	Posttranslational modification, protein turnover, chaperones	predicted protein [Nematostella vectensis]
F01_cb5706_c0/f5p0/2134	--	--	--	K14709|1.62354e-43|tca:663543|zinc transporter ZIP1; K14709 solute carrier family 39 (zinc transporter), member 1/2/3 (A)	--	[P]	Inorganic ion transport and metabolism	ZIP Zinc transporter	Protein zntC GN=zntC OS=Dictyostelium discoideum (Slime mold) PE=2 SV=1	P	Inorganic ion transport and metabolism	PREDICTED: zinc transporter ZIP1 [Tribolium castaneum]
F01_cb13295_c119440/f1p0/2279	--	--	--	K18732|2.1891e-08|mgp:100551314|SARNP; SAP domain containing ribonucleoprotein; K18732 SAP domain-containing ribonucleoprotein (A)	--	[D]	Cell cycle control, cell division, chromosome partitioning	SAP domain	--	S	Function unknown	SAP domain-containing ribonucleoprotein [Zootermopsis nevadensis]
F01_cb550_c10/f1p0/6690	[R]	General function prediction only	Molecular Function: neurotransmitter:sodium symporter activity (GO:0005328);; Biological Process: neurotransmitter transport (GO:0006836);; Cellular Component: integral component of membrane (GO:0016021);;	K05034|0|ame:406071|Gat-a, GB19372, NT-1; GABA neurotransmitter transporter-1A; K05034 solute carrier family 6 (neurotransmitter transporter, GABA) member 1 (A)	--	[T]	Signal transduction mechanisms	Sodium:neurotransmitter symporter family	Sodium- and chloride-dependent betaine transporter {ECO:0000250|UniProtKB:P48065} OS=Caenorhabditis elegans PE=1 SV=1	P	Inorganic ion transport and metabolism	GABA transporter1 [Euphausia superba]
F01_cb13295_c16623/f1p1/4894	[R]	General function prediction only	--	K17908|1.00887e-123|ame:552201|GB17303; WD repeat domain phosphoinositide-interacting protein 2-like; K17908 autophagy-related protein 18 (A)	--	[S]	Function unknown	WD domain, G-beta repeat	Autophagy-related protein 18 GN=atg18 OS=Dictyostelium discoideum (Slime mold) PE=3 SV=1	U	Intracellular trafficking, secretion, and vesicular transport	PREDICTED: WD repeat domain phosphoinositide-interacting protein 2-like isoform 2 [Bombus impatiens]
F01_cb13295_c123337/f1p0/2499	--	--	--	K10057|5.22505e-18|lcm:102345572|C-type lectin domain family 4 member C-like; K10057 C-type lectin domain family 4 member A (A)	--	[TV]	--	--	Perlucin-like protein {ECO:0000303|PubMed:21643827} (Precursor) OS=Mytilus galloprovincialis (Mediterranean mussel) PE=1 SV=1	S	Function unknown	RecName: Full=Perlucin-like protein; Flags: Precursor [Mytilus galloprovincialis]
F01_cb6028_c8/f1p1/2475	[J]	Translation, ribosomal structure and biogenesis	Molecular Function: organic cyclic compound binding (GO:0097159);; Molecular Function: heterocyclic compound binding (GO:1901363);;	K14416|1.21689e-177|cqu:CpipJ_CPIJ013330|eukaryotic peptide chain release factor GTP-binding subunit; K14416 elongation factor 1 alpha-like protein (A)	ko03015:mRNA surveillance pathway	[J]	Translation, ribosomal structure and biogenesis	Elongation factor Tu GTP binding domain;; HBS1 N-terminus;; Elongation factor Tu C-terminal domain;; 50S ribosome-binding GTPase;; Miro-like protein	Elongation factor 1-alpha OS=Entamoeba histolytica PE=2 SV=1	J	Translation, ribosomal structure and biogenesis	HBS1-like protein [Zootermopsis nevadensis]
F01_cb1896_c56661/f1p0/4849	--	--	--	--	--	--	--	--	--	S	Function unknown	hypothetical protein TTRE_0000982701, partial [Trichuris trichiura]
F01_cb659_c0/f2p0/5009	--	--	--	K17573|0|nvi:100116303|meiosis arrest female protein 1; K17573 meiosis arrest female protein 1 (A)	--	--	--	OST-HTH/LOTUS domain	--	S	Function unknown	Limkain-b1, partial [Zootermopsis nevadensis]
F01_cb5494_c3/f1p1/3032	--	--	--	--	--	--	--	--	--	S	Function unknown	PREDICTED: DNA transposase THAP9-like [Aplysia californica]
F01_cb6313_c1/f1p0/2849	--	--	--	--	--	[K]	Transcription	TFIIS helical bundle-like domain	--	K	Transcription	hypothetical protein LOTGIDRAFT_227947 [Lottia gigantea]
F01_cb1896_c664/f2p0/3272	--	--	--	K13348|9.47265e-45|ame:727505|GB10289; Mpv17-like protein; K13348 protein Mpv17 (A)	ko04146:Peroxisome	[R]	General function prediction only	Mpv17 / PMP22 family	Mpv17-like protein (Fragment) GN=CBG20693 OS=Caenorhabditis briggsae PE=3 SV=2	S	Function unknown	PREDICTED: protein Mpv17-like [Bombus impatiens]
F01_cb7655_c1/f1p0/2283	[R]	General function prediction only	--	--	--	[R]	General function prediction only	MOSC domain;; MOSC N-terminal beta barrel domain	Molybdenum cofactor sulfurase {ECO:0000255|HAMAP-Rule:MF_03050} OS=Drosophila mojavensis (Fruit fly) PE=3 SV=1	S	Function unknown	PREDICTED: mitochondrial amidoxime-reducing component 1 [Solenopsis invicta]
F01_cb13295_c22422/f1p0/2409	--	--	Cellular Component: extracellular region (GO:0005576);; Biological Process: transport (GO:0006810);; Molecular Function: oxidoreductase activity (GO:0016491);; Biological Process: oxidation-reduction process (GO:0055114);;	--	--	--	--	Hemocyanin, ig-like domain;; Hemocyanin, copper containing domain;; Common central domain of tyrosinase;; Hemocyanin, copper containing domain;; Hemocyanin, all-alpha domain	Hemocyanin B chain OS=Panulirus interruptus (California spiny lobster) PE=1 SV=1	S	Function unknown	hemocyanin [Macrobrachium nipponense]
F01_cb13295_c74375/f1p0/2301	--	--	Molecular Function: oxidoreductase activity (GO:0016491);; Biological Process: oxidation-reduction process (GO:0055114);;	--	--	--	--	Hemocyanin, copper containing domain;; Hemocyanin, ig-like domain;; Hemocyanin, all-alpha domain;; Common central domain of tyrosinase	Hemocyanin C chain OS=Panulirus interruptus (California spiny lobster) PE=1 SV=1	S	Function unknown	hemocyanin subunit 1 [Macrobrachium nipponense]
F01_cb1680_c20/f1p0/2871	--	--	Molecular Function: structural constituent of chitin-based cuticle (GO:0005214);;	--	--	--	--	Insect cuticle protein	Larval cuticle protein A2B OS=Tenebrio molitor (Yellow mealworm beetle) PE=1 SV=1	S	Function unknown	conserved hypothetical protein [Culex quinquefasciatus]
F01_cb11444_c2/f1p0/1223	--	--	--	--	--	--	--	WAP-type (Whey Acidic Protein) 'four-disulfide core'	--	--	--	crustin type I [Macrobrachium rosenbergii]
F01_cb13295_c1853/f1p0/4037	--	--	--	--	--	[Z]	Cytoskeleton	Myosin tail;; Myosin tail	Paramyosin, long form GN=Prm OS=Drosophila melanogaster (Fruit fly) PE=1 SV=1	Z	Cytoskeleton	paramyosin [Papilio xuthus]
F01_cb2117_c0/f4p0/3111	[G]	Carbohydrate transport and metabolism	Molecular Function: NAD+ kinase activity (GO:0003951);; Biological Process: NADP biosynthetic process (GO:0006741);; Biological Process: phosphorylation (GO:0016310);; Biological Process: NAD metabolic process (GO:0019674);;	K00858|0|phu:Phum_PHUM127760|NADH kinase, putative (EC:2.7.1.23); K00858 NAD+ kinase [EC:2.7.1.23] (A)	ko00760:Nicotinate and nicotinamide metabolism	[G]	Carbohydrate transport and metabolism	ATP-NAD kinase	--	G	Carbohydrate transport and metabolism	PREDICTED: NAD kinase-like isoform X10 [Diaphorina citri]
F01_cb12869_c30154/f1p0/1226	--	--	Cellular Component: extracellular region (GO:0005576);; Biological Process: proteolysis (GO:0006508);; Molecular Function: cysteine-type peptidase activity (GO:0008234);; Biological Process: collagen catabolic process (GO:0030574);;	K01365|6.84365e-112|aag:AaeL_AAEL002833|cathepsin l; K01365 cathepsin L [EC:3.4.22.15] (A)	ko04142:Lysosome;ko04145:Phagosome	[O]	Posttranslational modification, protein turnover, chaperones	Papain family cysteine protease;; Cathepsin propeptide inhibitor domain (I29)	Digestive cysteine proteinase 2 (Precursor) GN=LCP2 OS=Homarus americanus (American lobster) PE=2 SV=1	O	Posttranslational modification, protein turnover, chaperones	cathepsin L [Palaemon carinicauda]
F01_cb3357_c0/f1p1/3710	[KL]	--	Molecular Function: DNA binding (GO:0003677);; Molecular Function: helicase activity (GO:0004386);; Molecular Function: ATP binding (GO:0005524);; Cellular Component: nucleus (GO:0005634);; Biological Process: regulation of transcription, DNA-templated (GO:0006355);;	K11647|0|phu:Phum_PHUM105990|hypothetical protein; K11647 SWI/SNF-related matrix-associated actin-dependent regulator of chromatin subfamily A member 2/4 [EC:3.6.4.-] (A)	--	[BK]	--	Bromodomain;; Helicase conserved C-terminal domain;; Snf2-ATP coupling, chromatin remodelling complex;; Class II histone deacetylase complex subunits 2 and 3	ATP-dependent helicase brm GN=brm OS=Drosophila melanogaster (Fruit fly) PE=1 SV=2	L	Replication, recombination and repair	hypothetical protein YQE_02801, partial [Dendroctonus ponderosae]
F01_cb13295_c1808/f1p2/2483	[Z]	Cytoskeleton	Molecular Function: structural constituent of cytoskeleton (GO:0005200);; Molecular Function: protein binding (GO:0005515);; Molecular Function: ATP binding (GO:0005524);; Cellular Component: lipid particle (GO:0005811);; Cellular Component: actin filament (GO:0005884);; Biological Process: cytoskeleton organization (GO:0007010);;	K05692|0|mde:101890414|actin-57B-like; K05692 actin beta/gamma 1 (A)	ko04145:Phagosome;ko04391:Hippo signaling pathway - fly;ko04745:Phototransduction - fly	[Z]	Cytoskeleton	Actin	Actin (Fragment) OS=Procambarus clarkii (Red swamp crayfish) PE=1 SV=1	Z	Cytoskeleton	skeletal muscle actin 6 [Homarus americanus]
F01_cb8506_c110/f1p0/2202	[G]	Carbohydrate transport and metabolism	Molecular Function: hydrolase activity, hydrolyzing O-glycosyl compounds (GO:0004553);; Biological Process: metabolic process (GO:0008152);;	K12373|0|hmg:100207986|chitooligosaccharidolytic beta-N-acetylglucosaminidase-like; K12373 hexosaminidase [EC:3.2.1.52] (A)	ko00511:Other glycan degradation;ko00520:Amino sugar and nucleotide sugar metabolism;ko00531:Glycosaminoglycan degradation;ko00603:Glycosphingolipid biosynthesis - globo series;ko00604:Glycosphingolipid biosynthesis - ganglio series;ko04142:Lysosome	[G]	Carbohydrate transport and metabolism	Glycosyl hydrolase family 20, catalytic domain;; beta-acetyl hexosaminidase like	Chitooligosaccharidolytic beta-N-acetylglucosaminidase (Precursor) OS=Bombyx mori (Silk moth) PE=1 SV=1	G	Carbohydrate transport and metabolism	beta-N-acetylglucosaminidase [Litopenaeus vannamei]
F01_cb1896_c61918/f1p0/4559	[Z]	Cytoskeleton	Molecular Function: motor activity (GO:0003774);; Molecular Function: actin binding (GO:0003779);; Molecular Function: ATP binding (GO:0005524);; Cellular Component: myosin complex (GO:0016459);;	K17751|0|tca:659358|Mhc1; myosin heavy chain 1; K17751 myosin heavy chain 6/7 (A)	--	[Z]	Cytoskeleton	Myosin head (motor domain);; Myosin tail;; Myosin tail	Myosin heavy chain, muscle GN=Mhc OS=Drosophila melanogaster (Fruit fly) PE=1 SV=4	Z	Cytoskeleton	myosin heavy chain type 1 [Litopenaeus vannamei]
F01_cb13295_c59803/f1p0/2196	--	--	Molecular Function: glycerol-3-phosphate transmembrane transporter activity (GO:0015169);; Cellular Component: integral component of membrane (GO:0016021);; Biological Process: transmembrane transport (GO:0055085);;	K13783|4.20949e-62|apla:101797606|SLC37A2; solute carrier family 37 (glycerol-3-phosphate transporter), member 2; K13783 MFS transporter, OPA family, solute carrier family 37 (glycerol-3-phosphate transporter), member 1/2 (A)	--	[G]	Carbohydrate transport and metabolism	Major Facilitator Superfamily	--	G	Carbohydrate transport and metabolism	hypothetical protein DAPPUDRAFT_52567 [Daphnia pulex]
F01_cb1896_c125325/f1p0/3736	--	--	--	--	--	--	--	Domain of unknown function (DUF4508);; Domain of unknown function (DUF4508)	--	S	Function unknown	hypothetical protein OXYTRI_14248 [Oxytricha trifallax]
F01_cb1896_c24526/f2p4/4564	--	--	--	K01283|4.08614e-98|api:100168185|Ance-like; angiotensin converting enzyme-like; K01283 peptidyl-dipeptidase A [EC:3.4.15.1] (A)	--	[E]	Amino acid transport and metabolism	Angiotensin-converting enzyme;; Angiotensin-converting enzyme;; Angiotensin-converting enzyme	Angiotensin-converting enzyme (Precursor) GN=ACE OS=Theromyzon tessulatum (Duck leech) PE=2 SV=1	S	Function unknown	hypothetical protein DAPPUDRAFT_307838 [Daphnia pulex]
F01_cb12869_c305813/f1p1/1575	--	--	Molecular Function: actin binding (GO:0003779);; Cellular Component: troponin complex (GO:0005861);; Molecular Function: metal ion binding (GO:0046872);;	--	--	[Z]	Cytoskeleton	Troponin	Troponin I OS=Astacus leptodactylus (Turkish narrow-clawed crayfish) PE=1 SV=1	Z	Cytoskeleton	troponin I [Litopenaeus vannamei]
F01_cb12164_c6/f1p1/1323	[G]	Carbohydrate transport and metabolism	Molecular Function: (1->3)-beta-D-glucan binding (GO:0001872);; Molecular Function: hydrolase activity, hydrolyzing O-glycosyl compounds (GO:0004553);; Biological Process: carbohydrate metabolic process (GO:0005975);; Biological Process: innate immune response (GO:0045087);;	--	--	--	--	Glycosyl hydrolases family 16;; Glycosyl hydrolases family 16	Beta-1,3-glucan-binding protein {ECO:0000312|EMBL:AAM21213.1} (Precursor) OS=Penaeus monodon (Giant tiger prawn) PE=2 SV=1	G	Carbohydrate transport and metabolism	lipopolysaccharide and beta-1,3-glucan binding protein [Macrobrachium rosenbergii]
F01_cb13295_c56937/f1p0/2266	--	--	Molecular Function: oxidoreductase activity (GO:0016491);; Biological Process: oxidation-reduction process (GO:0055114);;	--	--	--	--	Hemocyanin, ig-like domain;; Hemocyanin, copper containing domain;; Common central domain of tyrosinase;; Hemocyanin, all-alpha domain;; Hemocyanin, copper containing domain	Hemocyanin C chain OS=Panulirus interruptus (California spiny lobster) PE=1 SV=1	S	Function unknown	hemocyanin subunit 1 [Macrobrachium nipponense]
F01_cb13295_c26071/f1p0/3534	--	--	--	--	--	--	--	Phage integrase, N-terminal SAM-like domain;; Phosphorylated CTD interacting factor 1 WW domain	--	S	Function unknown	PREDICTED: uncharacterized protein LOC100891783 [Strongylocentrotus purpuratus]
F01_cb11106_c3/f8p2/1270	--	--	Cellular Component: intracellular membrane-bounded organelle (GO:0043231);; Molecular Function: 2 iron, 2 sulfur cluster binding (GO:0051537);;	--	--	[R]	General function prediction only	Iron-binding zinc finger CDGSH type	CDGSH iron-sulfur domain-containing protein 2 homolog A GN=BRAFLDRAFT_285975 OS=Branchiostoma floridae (Florida lancelet) PE=3 SV=1	S	Function unknown	hypothetical protein LOTGIDRAFT_216266 [Lottia gigantea]
F01_cb8820_c0/f3p0/1888	[P]	Inorganic ion transport and metabolism	--	--	--	[R]	General function prediction only	Sulfatase;; Type I phosphodiesterase / nucleotide pyrophosphatase	Arylsulfatase (Precursor) OS=Strongylocentrotus purpuratus (Purple sea urchin) PE=2 SV=1	P	Inorganic ion transport and metabolism	Arylsulfatase B, partial [Stegodyphus mimosarum]
F01_cb5907_c18/f1p1/2812	[E]	Amino acid transport and metabolism	Molecular Function: catalytic activity (GO:0003824);;	K01581|2.61126e-144|tca:656985|ornithine decarboxylase 1-like; K01581 ornithine decarboxylase [EC:4.1.1.17] (A)	ko00330:Arginine and proline metabolism;ko00480:Glutathione metabolism	[E]	Amino acid transport and metabolism	Pyridoxal-dependent decarboxylase, pyridoxal binding domain;; Pyridoxal-dependent decarboxylase, C-terminal sheet domain	Ornithine decarboxylase 1 GN=Odc1 OS=Drosophila melanogaster (Fruit fly) PE=2 SV=3	E	Amino acid transport and metabolism	PREDICTED: ornithine decarboxylase 1-like [Tribolium castaneum]
F01_cb12739_c1/f1p0/1931	--	--	--	K01435|5.60443e-49|cmk:103181262|btd; biotinidase; K01435 biotinidase [EC:3.5.1.12] (A)	ko00780:Biotin metabolism	[E]	Amino acid transport and metabolism	Carbon-nitrogen hydrolase	Vanin-like protein 2 (Precursor) GN=CG32751 OS=Drosophila melanogaster (Fruit fly) PE=3 SV=1	S	Function unknown	PREDICTED: vanin-like protein 1-like [Megachile rotundata]
F01_cb2449_c3/f1p0/2759	[O]	Posttranslational modification, protein turnover, chaperones	Cellular Component: nuclear ubiquitin ligase complex (GO:0000152);; Biological Process: ubiquitin-dependent protein catabolic process (GO:0006511);; Biological Process: growth of a germarium-derived egg chamber (GO:0007295);; Biological Process: regulation of synaptic growth at neuromuscular junction (GO:0008582);; Biological Process: neurogenesis (GO:0022008);; Cellular Component: cullin-RING ub…	K03870|1.04582e-139|dan:Dana_GF15487|GF15487 gene product from transcript GF15487-RA; K03870 cullin 2 (A)	ko04120:Ubiquitin mediated proteolysis	[O]	Posttranslational modification, protein turnover, chaperones	Cullin family;; Cullin protein neddylation domain;; Cullin family	Cullin homolog 1 GN=lin19 OS=Drosophila melanogaster (Fruit fly) PE=1 SV=2	O	Posttranslational modification, protein turnover, chaperones	Cullin-2 [Zootermopsis nevadensis]
F01_cb1896_c22657/f2p0/4283	--	--	--	--	--	[Z]	Cytoskeleton	Regulator of Vps4 activity in the MVB pathway	--	S	Function unknown	PREDICTED: IST1 homolog [Bombus terrestris]
F01_cb3228_c14/f1p0/2210	[RTKL]	--	Molecular Function: nucleotide binding (GO:0000166);; Molecular Function: protein serine/threonine kinase activity (GO:0004674);; Biological Process: phosphorylation (GO:0016310);;	K08816|5.88316e-135|isc:IscW_ISCW015175|protein kinase, putative (EC:2.7.11.18); K08816 vaccinia related kinase [EC:2.7.11.1] (A)	--	[T]	Signal transduction mechanisms	Protein kinase domain;; Protein tyrosine kinase	Nucleosomal histone kinase 1 GN=ball OS=Drosophila melanogaster (Fruit fly) PE=1 SV=1	T	Signal transduction mechanisms	Serine/threonine-protein kinase VRK1, partial [Stegodyphus mimosarum]
F01_cb121_c1/f1p0/5328	[I]	Lipid transport and metabolism	Biological Process: negative regulation of transcription from RNA polymerase II promoter (GO:0000122);; Molecular Function: RNA polymerase II regulatory region sequence-specific DNA binding (GO:0000977);; Molecular Function: RNA polymerase II core promoter proximal region sequence-specific DNA binding transcription factor activity involved in positive regulation of transcription (GO:0001077);; Mo…	--	--	[R]	General function prediction only	Carboxylesterase family;; Carboxylesterase family	Esterase FE4 (Precursor) OS=Myzus persicae (Green peach aphid) PE=1 SV=1	I	Lipid transport and metabolism	PREDICTED: neuroligin-4, Y-linked-like [Megachile rotundata]
F01_cb12869_c158866/f1p0/1687	--	--	Molecular Function: calcium ion binding (GO:0005509);; Cellular Component: myosin II complex (GO:0016460);; Biological Process: actin filament-based movement (GO:0030048);; Cellular Component: myosin V complex (GO:0031475);; Cellular Component: myosin VI complex (GO:0031476);; Cellular Component: myosin VII complex (GO:0031477);; Molecular Function: myosin heavy chain binding (GO:0032036);; Molec…	K12751|1.37249e-76|isc:IscW_ISCW001124|nonmuscle myosin essential light chain (EC:1.3.1.74); K12751 myosin light chain 6 (A)	--	[Z]	Cytoskeleton	EF-hand domain pair;; EF hand;; EF-hand domain;; EF hand;; EF-hand domain pair	Myosin-2 essential light chain GN=Mlc-c OS=Drosophila melanogaster (Fruit fly) PE=1 SV=1	DTZ	--	myosin essential light chain [Eriocheir sinensis]
F01_cb4433_c1/f2p0/1739	[R]	General function prediction only	--	K14406|0|nvi:100116385|cleavage stimulation factor subunit 1; K14406 cleavage stimulation factor subunit 1 (A)	ko03015:mRNA surveillance pathway	[A]	RNA processing and modification	WD domain, G-beta repeat	WD repeat-containing protein wdr-5.3 GN=wdr-5.3 OS=Caenorhabditis elegans PE=3 SV=1	A	RNA processing and modification	PREDICTED: cleavage stimulation factor subunit 1 [Microplitis demolitor]
F01_cb1315_c0/f1p0/4646	--	--	Cellular Component: intrinsic component of membrane (GO:0031224);;	K02370|0|nvi:100121031|exostosin-3; K02370 alpha-1,4-N-acetylglucosaminyltransferase EXTL3 [EC:2.4.1.223 2.4.1.224] (A)	ko00534:Glycosaminoglycan biosynthesis - heparan sulfate / heparin	[T]	Signal transduction mechanisms	Glycosyl transferase family 64 domain;; Exostosin family	Exostosin-3 GN=botv OS=Drosophila melanogaster (Fruit fly) PE=1 SV=1	S	Function unknown	PREDICTED: tripeptidyl-peptidase 2-like [Apis dorsata]
F01_cb1896_c923/f1p0/2399	--	--	Molecular Function: transporter activity (GO:0005215);; Biological Process: transport (GO:0006810);;	K09884|4.81713e-69|aag:AaeL_AAEL014255|aquaporin, putative; K09884 aquaporin rerated protein, invertebrate (A)	--	--	--	--	--	U	Intracellular trafficking, secretion, and vesicular transport	Aquaporin-12 [Zootermopsis nevadensis]
F01_cb13295_c1344/f1p0/2808	--	--	Biological Process: MAPK cascade (GO:0000165);; Molecular Function: JUN kinase activity (GO:0004705);; Molecular Function: ATP binding (GO:0005524);; Cellular Component: nucleus (GO:0005634);; Cellular Component: cytoplasm (GO:0005737);; Biological Process: protein phosphorylation (GO:0006468);; Biological Process: cellular response to DNA damage stimulus (GO:0006974);; Biological Process: mitoti…	K04371|1.19471e-09|der:Dere_GG23119|GG23119 gene product from transcript GG23119-RA; K04371 mitogen-activated protein kinase 1/3 [EC:2.7.11.24] (A)	ko04013:MAPK signaling pathway - fly;ko04068:FoxO signaling pathway;ko04150:mTOR signaling pathway;ko04320:Dorso-ventral axis formation;ko04350:TGF-beta signaling pathway	--	--	--	Mitogen-activated protein kinase ERK-A GN=rl OS=Drosophila melanogaster (Fruit fly) PE=1 SV=3	T	Signal transduction mechanisms	ERK [Litopenaeus vannamei]
F01_cb4067_c12/f1p0/2351	--	--	Molecular Function: oxidoreductase activity (GO:0016491);; Biological Process: oxidation-reduction process (GO:0055114);;	K10149|4.44493e-43|lgi:LOTGIDRAFT_182533|hypothetical protein; K10149 tumor protein p63 (A)	--	--	--	P53 DNA-binding domain;; Hemocyanin, all-alpha domain;; Hemocyanin, copper containing domain	Hemocyanin C chain OS=Panulirus interruptus (California spiny lobster) PE=1 SV=1	K	Transcription	hemocyanin subunit 1 [Macrobrachium nipponense]
F01_cb164_c28/f1p0/4640	--	--	--	--	--	[S]	Function unknown	Ndr family;; Alpha/beta hydrolase family	NDRG-like protein GN=DDB_G0270324 OS=Dictyostelium discoideum (Slime mold) PE=3 SV=1	S	Function unknown	PREDICTED: protein NDRG3 isoform X2 [Tribolium castaneum]
F01_cb12869_c211206/f7p0/1247	[Z]	Cytoskeleton	Molecular Function: ATP binding (GO:0005524);; Cellular Component: cytoplasm (GO:0005737);; Cellular Component: cytoskeleton (GO:0005856);;	K10354|0|xtr:448346|acta1, acta, acta2, asma, cftd, cftd1, cftdm, mpfd, nem1, nem2, nem3; actin, alpha 1, skeletal muscle; K10354 actin, alpha skeletal muscle (A)	--	[Z]	Cytoskeleton	Actin	Actin-2, muscle-specific (Precursor) OS=Bactrocera dorsalis (Oriental fruit fly) PE=2 SV=1	Z	Cytoskeleton	skeletal muscle actin 6 [Homarus americanus]
F01_cb223_c8/f1p1/5983	--	--	Biological Process: actin filament organization (GO:0007015);;	--	--	[TZ]	--	Formin Homology 2 Domain	Formin-G GN=forG OS=Dictyostelium discoideum (Slime mold) PE=1 SV=1	S	Function unknown	PREDICTED: FH1/FH2 domain-containing protein 3 isoform X3 [Tribolium castaneum]
F01_cb10162_c3/f1p0/1699	[GC]	--	Molecular Function: transferase activity (GO:0016740);;	K00699|1.82452e-57|tca:656120|UDP-glucuronosyltransferase 2B16; K00699 glucuronosyltransferase [EC:2.4.1.17] (A)	ko00040:Pentose and glucuronate interconversions;ko00053:Ascorbate and aldarate metabolism;ko00500:Starch and sucrose metabolism;ko00830:Retinol metabolism;ko00860:Porphyrin and chlorophyll metabolism;ko00980:Metabolism of xenobiotics by cytochrome P450;ko00982:Drug metabolism - cytochrome P450;ko00983:Drug metabolism - other enzymes	[GC]	--	UDP-glucoronosyl and UDP-glucosyl transferase;; Glycosyltransferase family 28 C-terminal domain	Putative UDP-glucuronosyltransferase ugt-60 (Precursor) GN=ugt-60 OS=Caenorhabditis elegans PE=3 SV=2	S	Function unknown	PREDICTED: UDP-glucuronosyltransferase 2B16 [Tribolium castaneum]
F01_cb1393_c1/f1p0/4606	--	--	Molecular Function: guanyl-nucleotide exchange factor activity (GO:0005085);; Cellular Component: intracellular (GO:0005622);; Biological Process: regulation of small GTPase mediated signal transduction (GO:0051056);;	--	--	[T]	Signal transduction mechanisms	RasGEF domain;; RasGEF N-terminal motif	Rap guanine nucleotide exchange factor GN=pxf-1 OS=Caenorhabditis elegans PE=1 SV=1	S	Function unknown	hypothetical protein DAPPUDRAFT_194337 [Daphnia pulex]
F01_cb12869_c1993/f3p3/1900	--	--	Molecular Function: nucleotidyltransferase activity (GO:0016779);;	--	--	[R]	General function prediction only	Reverse transcriptase (RNA-dependent DNA polymerase)	Endonuclease GN=pol OS=Drosophila melanogaster (Fruit fly) PE=3 SV=1	S	Function unknown	reverse transcriptase, putative [Pediculus humanus corporis]
F01_cb1896_c247876/f1p0/2214	--	--	Cellular Component: troponin complex (GO:0005861);; Biological Process: regulation of muscle contraction (GO:0006937);;	K12046|1.76265e-66|tca:663893|troponin T, skeletal muscle; K12046 troponin T, fast skeletal muscle (A)	--	[Z]	Cytoskeleton	Troponin	Troponin T GN=TNT OS=Periplaneta americana (American cockroach) PE=2 SV=1	Z	Cytoskeleton	Troponin T [Lepeophtheirus salmonis]
F01_cb2454_c8/f1p0/2722	[E]	Amino acid transport and metabolism	Molecular Function: argininosuccinate lyase activity (GO:0004056);; Biological Process: arginine biosynthetic process via ornithine (GO:0042450);;	K01755|2.62486e-106|mdo:100010118|argininosuccinate lyase-like; K01755 argininosuccinate lyase [EC:4.3.2.1] (A)	ko00250:Alanine, aspartate and glutamate metabolism;ko00330:Arginine and proline metabolism;ko01230:Biosynthesis of amino acids	[E]	Amino acid transport and metabolism	Argininosuccinate lyase C-terminal;; Lyase;; Argininosuccinate lyase C-terminal;; Lyase;; Lyase	--	E	Amino acid transport and metabolism	hypothetical protein CAPTEDRAFT_159436 [Capitella teleta]
F01_cb12869_c92733/f1p0/1582	--	--	Molecular Function: structural constituent of cuticle (GO:0042302);;	--	--	--	--	Insect cuticle protein	Cuticle protein AMP1A OS=Homarus americanus (American lobster) PE=1 SV=1	S	Function unknown	strongly chitin-binding protein-1 [Procambarus clarkii]
F01_cb3307_c36/f1p0/3634	[C]	Energy production and conversion	Biological Process: malate metabolic process (GO:0006108);; Molecular Function: malate dehydrogenase (decarboxylating) (NAD+) activity (GO:0016619);; Molecular Function: metal ion binding (GO:0046872);; Molecular Function: NAD binding (GO:0051287);; Biological Process: oxidation-reduction process (GO:0055114);;	K00029|0|aga:AgaP_AGAP004159|AGAP004159-PB; K00029 malate dehydrogenase (oxaloacetate-decarboxylating)(NADP+) [EC:1.1.1.40] (A)	ko00620:Pyruvate metabolism;ko01200:Carbon metabolism	[C]	Energy production and conversion	Malic enzyme, NAD binding domain;; Malic enzyme, N-terminal domain	NAD-dependent malic enzyme, mitochondrial (Precursor; Fragment) OS=Ascaris suum (Pig roundworm) PE=1 SV=1	C	Energy production and conversion	hypothetical protein DAPPUDRAFT_304467 [Daphnia pulex]
F01_cb9505_c1/f1p0/2560	--	--	--	K13805|9.05167e-40|aag:AaeL_AAEL003116|phosrestin i (arrestin b) (arrestin 2); K13805 arrestin-2 (A)	ko04745:Phototransduction - fly	[T]	Signal transduction mechanisms	Arrestin (or S-antigen), N-terminal domain	Phosrestin-1 GN=Arr2 OS=Drosophila miranda (Fruit fly) PE=2 SV=1	O	Posttranslational modification, protein turnover, chaperones	arrestin2 precursor [Dianemobius nigrofasciatus]
F01_cb1647_c3/f1p0/4457	[RTKL]	--	Molecular Function: calmodulin-dependent protein kinase activity (GO:0004683);; Molecular Function: calmodulin binding (GO:0005516);; Molecular Function: ATP binding (GO:0005524);; Cellular Component: cytosol (GO:0005829);; Biological Process: protein phosphorylation (GO:0006468);;	K08794|0|ame:727249|CaMKI, GB15096; calcium/calmodulin-dependent protein kinase I; K08794 calcium/calmodulin-dependent protein kinase I [EC:2.7.11.17] (A)	--	[T]	Signal transduction mechanisms	Protein kinase domain;; Protein tyrosine kinase;; Kinase-like;; Lipopolysaccharide kinase (Kdo/WaaP) family	Calcium/calmodulin-dependent protein kinase type 1 {ECO:0000250|UniProtKB:Q9TXJ0} GN=cmk-1 OS=Caenorhabditis briggsae PE=3 SV=3	T	Signal transduction mechanisms	calcium-calmodulin dependent protein kinase I [Macrobrachium nipponense]
F01_cb1896_c12125/f2p0/2965	--	--	--	--	--	--	--	--	--	S	Function unknown	putative SERF-like protein [Palaemon varians]
F01_cb5359_c0/f44p0/2667	--	--	--	--	--	--	--	Brain specific membrane anchored protein	--	U	Intracellular trafficking, secretion, and vesicular transport	PREDICTED: transmembrane protein 59-like [Strongylocentrotus purpuratus]
F01_cb10466_c0/f2p0/1569	--	--	--	K03260|1.32502e-22|oaa:100083863|EIF4G1; eukaryotic translation initiation factor 4 gamma, 1; K03260 translation initiation factor 4G (A)	ko03013:RNA transport;ko05416:Viral myocarditis	[J]	Translation, ribosomal structure and biogenesis	MIF4G domain	--	J	Translation, ribosomal structure and biogenesis	Eukaryotic translation initiation factor 4 gamma 3 [Zootermopsis nevadensis]
F01_cb1896_c242557/f1p0/3127	--	--	--	--	--	[Z]	Cytoskeleton	Myosin tail	Paramyosin, long form GN=Prm OS=Drosophila melanogaster (Fruit fly) PE=1 SV=1	Z	Cytoskeleton	paramyosin [Papilio xuthus]
F01_cb12869_c61890/f1p0/1650	[E]	Amino acid transport and metabolism	Molecular Function: ATP binding (GO:0005524);; Molecular Function: kinase activity (GO:0016301);; Biological Process: phosphorylation (GO:0016310);;	--	--	[C]	Energy production and conversion	ATP:guanido phosphotransferase, C-terminal catalytic domain;; ATP:guanido phosphotransferase, N-terminal domain	Arginine kinase GN=AK OS=Stichopus japonicus (Sea cucumber) PE=1 SV=1	E	Amino acid transport and metabolism	arginine kinase 1 [Macrobrachium rosenbergii]
F01_cb2338_c3/f1p0/3273	[U]	Intracellular trafficking, secretion, and vesicular transport	--	--	--	[U]	Intracellular trafficking, secretion, and vesicular transport	MSP (Major sperm protein) domain	Vesicle-associated membrane protein/synaptobrevin-binding protein OS=Aplysia californica (California sea hare) PE=2 SV=1	S	Function unknown	hypothetical protein L798_08870, partial [Zootermopsis nevadensis]
F01_cb1896_c1218/f1p0/2607	[O]	Posttranslational modification, protein turnover, chaperones	Molecular Function: ATP binding (GO:0005524);; Biological Process: protein folding (GO:0006457);; Biological Process: response to stress (GO:0006950);; Molecular Function: unfolded protein binding (GO:0051082);;	K04079|0|ame:408928|Hsp90, GB14758, Hsp83; heat shock protein 90; K04079 molecular chaperone HtpG (A)	ko04141:Protein processing in endoplasmic reticulum	[O]	Posttranslational modification, protein turnover, chaperones	Hsp90 protein;; Hsp90 protein	Heat shock protein 83 GN=Hsp83 OS=Bombyx mori (Silk moth) PE=1 SV=1	O	Posttranslational modification, protein turnover, chaperones	heat shock protein 90 [Macrobrachium nipponense]
F01_cb2937_c10/f1p1/3693	--	--	--	--	--	--	--	--	--	S	Function unknown	hypothetical protein BRAFLDRAFT_178118 [Branchiostoma floridae]
F01_cb772_c22/f1p0/4703	[R]	General function prediction only	--	--	--	[R]	General function prediction only	Ankyrin repeats (many copies);; Ankyrin repeats (many copies);; Ankyrin repeats (3 copies);; Ankyrin repeat;; Ankyrin repeat;; Ankyrin repeats (3 copies);; Ankyrin repeats (many copies);; Ankyrin repeats (many copies);; Ankyrin repeat;; Ankyrin repeat;; Ankyrin repeats (3 copies);; Ankyrin repeat;; Ankyrin repeat	Ankyrin repeat and KH domain-containing protein mask OS=Drosophila melanogaster (Fruit fly) PE=1 SV=2	S	Function unknown	Protein TANC2 [Zootermopsis nevadensis]
F01_cb10395_c10/f1p4/587	[J]	Translation, ribosomal structure and biogenesis	Molecular Function: structural constituent of ribosome (GO:0003735);; Cellular Component: ribosome (GO:0005840);; Biological Process: translation (GO:0006412);;	K02951|1.13315e-66|lgi:LOTGIDRAFT_150191|hypothetical protein; K02951 small subunit ribosomal protein S12e (A)	ko03010:Ribosome	[J]	Translation, ribosomal structure and biogenesis	Ribosomal protein L7Ae/L30e/S12e/Gadd45 family	40S ribosomal protein S12 GN=RpS12 OS=Drosophila melanogaster (Fruit fly) PE=1 SV=2	J	Translation, ribosomal structure and biogenesis	putative 40S ribosomal protein S12 [Nephrops norvegicus]
F01_cb3096_c170/f1p0/2746	[G]	Carbohydrate transport and metabolism	Biological Process: carbohydrate metabolic process (GO:0005975);; Molecular Function: glycogen phosphorylase activity (GO:0008184);; Molecular Function: pyridoxal phosphate binding (GO:0030170);;	K00688|0|ame:409267|GlyP, GB11892; glycogen phosphorylase; K00688 starch phosphorylase [EC:2.4.1.1] (A)	ko00500:Starch and sucrose metabolism	[G]	Carbohydrate transport and metabolism	Carbohydrate phosphorylase;; Carbohydrate phosphorylase	Glycogen phosphorylase GN=GlyP OS=Drosophila melanogaster (Fruit fly) PE=2 SV=2	G	Carbohydrate transport and metabolism	glycogen phosphorylase [Marsupenaeus japonicus]
F01_cb3029_c17/f1p0/3192	[F]	Nucleotide transport and metabolism	Molecular Function: dihydropyrimidinase activity (GO:0004157);; Cellular Component: intracellular (GO:0005622);; Biological Process: 'de novo' pyrimidine nucleobase biosynthetic process (GO:0006207);; Biological Process: Ras protein signal transduction (GO:0007265);; Biological Process: memory (GO:0007613);;	K01464|3.28324e-77|nve:NEMVE_v1g161336|hypothetical protein; K01464 dihydropyrimidinase [EC:3.5.2.2] (A)	ko00240:Pyrimidine metabolism;ko00410:beta-Alanine metabolism;ko00770:Pantothenate and CoA biosynthesis;ko00983:Drug metabolism - other enzymes	[F]	Nucleotide transport and metabolism	Amidohydrolase family;; Amidohydrolase;; Amidohydrolase;; Amidohydrolase family	Dihydropyrimidinase 2 GN=dhp-2 OS=Caenorhabditis briggsae PE=3 SV=1	F	Nucleotide transport and metabolism	Dihydropyrimidinase [Crassostrea gigas]
F01_cb1896_c50323/f1p0/1953	--	--	--	--	--	--	--	--	--	S	Function unknown	hypothetical protein EAG_01178 [Camponotus floridanus]
F01_cb1896_c23888/f1p1/2828	--	--	--	--	--	[BD]	--	DDE superfamily endonuclease	--	S	Function unknown	Tigger transposable element-derived protein 1, partial [Stegodyphus mimosarum]
F01_cb4797_c0/f2p0/1406	--	--	--	--	--	[R]	General function prediction only	Protein of unknown function (DUF3469);; Hypothetical chloroplast protein Ycf34	--	S	Function unknown	PREDICTED: NF-kappa-B-repressing factor-like [Apis dorsata]
F01_cb6952_c5/f1p0/2206	--	--	--	K10457|4.22708e-86|bfo:BRAFLDRAFT_126790|hypothetical protein; K10457 kelch-like protein 20 (A)	--	[TR]	--	Kelch motif;; Kelch motif;; Galactose oxidase, central domain;; Galactose oxidase, central domain;; BTB/POZ domain;; Kelch motif;; BTB And C-terminal Kelch;; Kelch motif	Kelch-like protein diablo {ECO:0000250|UniProtKB:Q9VUU5} OS=Anopheles gambiae (African malaria mosquito) PE=3 SV=4	S	Function unknown	hypothetical protein DAPPUDRAFT_313761 [Daphnia pulex]
F01_cb4171_c20/f1p0/1820	--	--	--	--	--	--	--	Crustacean cuticle protein repeat	Cuticle protein CP1158 OS=Cancer pagurus (Rock crab) PE=1 SV=1	--	--	cuticle proprotein proCP5.2 [Callinectes sapidus]
F01_cb1896_c16779/f1p0/4462	--	--	--	--	--	--	--	NACHT domain	--	S	Function unknown	hypothetical protein BRAFLDRAFT_86771 [Branchiostoma floridae]
F01_cb1045_c0/f19p0/4228	--	--	Molecular Function: aspartic-type endopeptidase activity (GO:0004190);; Cellular Component: integral component of membrane (GO:0016021);;	K09595|1.3181e-144|aag:AaeL_AAEL011989|signal peptide peptidase; K09595 minor histocompatibility antigen H13 [EC:3.4.23.-] (A)	--	[S]	Function unknown	Signal peptide peptidase;; Protein of unknown function (DUF1119)	Intramembrane protease 2 GN=imp-2 OS=Caenorhabditis elegans PE=1 SV=1	U	Intracellular trafficking, secretion, and vesicular transport	hypothetical protein DAPPUDRAFT_303875 [Daphnia pulex]
F01_cb1896_c175379/f1p0/2156	--	--	Biological Process: metabolic process (GO:0008152);;	--	--	--	--	Hemocyanin, ig-like domain;; Hemocyanin, copper containing domain;; Hemocyanin, all-alpha domain;; Hemocyanin, all-alpha domain;; Hemocyanin, copper containing domain	Hemocyanin B chain OS=Panulirus interruptus (California spiny lobster) PE=1 SV=1	S	Function unknown	hemocyanin [Macrobrachium nipponense]
F01_cb13036_c1/f1p0/2628	--	--	--	--	--	[T]	Signal transduction mechanisms	Immunoglobulin I-set domain;; Immunoglobulin domain;; Immunoglobulin domain;; Immunoglobulin domain;; Immunoglobulin V-set domain	Protein sax-3 (Precursor) GN=sax-3 OS=Caenorhabditis elegans PE=2 SV=1	S	Function unknown	Leucine-rich repeats and immunoglobulin-like domains protein 3, partial [Stegodyphus mimosarum]
F01_cb12869_c311922/f1p0/1412	--	--	Molecular Function: calcium ion binding (GO:0005509);;	--	--	[Z]	Cytoskeleton	EF-hand domain	Myosin light chain alkali GN=Mlc1 OS=Drosophila simulans (Fruit fly) PE=3 SV=3	DTZ	--	myosin 1 light chain [Palaemon varians]
F01_cb13295_c23345/f1p0/4260	--	--	--	--	--	[T]	Signal transduction mechanisms	Variant SH3 domain;; SH3 domain;; Variant SH3 domain;; PDZ domain (Also known as DHR or GLGF)	Uncharacterized protein B0303.7 GN=B0303.7 OS=Caenorhabditis elegans PE=1 SV=5	S	Function unknown	Sorbin and SH3 domain-containing protein 1, partial [Zootermopsis nevadensis]
F01_cb1593_c5/f1p0/3844	[M]	Cell wall/membrane/envelope biogenesis	--	--	--	[MW]	--	Fasciclin domain	Fasciclin-1 (Precursor) GN=FAS1 OS=Schistocerca americana (American grasshopper) PE=1 SV=1	M	Cell wall/membrane/envelope biogenesis	hypothetical protein DAPPUDRAFT_196790 [Daphnia pulex]
F01_cb13295_c32836/f1p0/3353	[L]	Replication, recombination and repair	Molecular Function: transferase activity (GO:0016740);;	--	--	[R]	General function prediction only	--	Endonuclease GN=pol OS=Drosophila melanogaster (Fruit fly) PE=3 SV=1	L	Replication, recombination and repair	hypothetical protein TcasGA2_TC002266 [Tribolium castaneum]
F01_cb12324_c0/f12p0/931	[C]	Energy production and conversion	Molecular Function: oxidoreductase activity (GO:0016491);; Molecular Function: metal ion binding (GO:0046872);; Molecular Function: 2 iron, 2 sulfur cluster binding (GO:0051537);; Biological Process: oxidation-reduction process (GO:0055114);;	K03943|9.58961e-108|bfo:BRAFLDRAFT_115771|hypothetical protein; K03943 NADH dehydrogenase (ubiquinone) flavoprotein 2 [EC:1.6.5.3 1.6.99.3] (A)	ko00190:Oxidative phosphorylation	[C]	Energy production and conversion	Thioredoxin-like [2Fe-2S] ferredoxin	Probable NADH dehydrogenase [ubiquinone] flavoprotein 2, mitochondrial (Precursor) GN=F53F4.10 OS=Caenorhabditis elegans PE=1 SV=1	C	Energy production and conversion	putative NADH dehydrogenase [ubiquinone] flavoprotein 2, mitochondrial [Zootermopsis nevadensis]
F01_cb5056_c4/f1p1/2930	[I]	Lipid transport and metabolism	Molecular Function: phosphogluconate dehydrogenase (decarboxylating) activity (GO:0004616);; Biological Process: pentose-phosphate shunt (GO:0006098);; Biological Process: valine metabolic process (GO:0006573);; Molecular Function: 3-hydroxyisobutyrate dehydrogenase activity (GO:0008442);; Molecular Function: NAD binding (GO:0051287);;	K00020|1.81697e-150|bfo:BRAFLDRAFT_270300|hypothetical protein; K00020 3-hydroxyisobutyrate dehydrogenase [EC:1.1.1.31] (A)	ko00280:Valine, leucine and isoleucine degradation	[R]	General function prediction only	NAD binding domain of 6-phosphogluconate dehydrogenase;; NAD-binding of NADP-dependent 3-hydroxyisobutyrate dehydrogenase;; NADP oxidoreductase coenzyme F420-dependent;; 3-hydroxyacyl-CoA dehydrogenase, NAD binding domain	Probable 3-hydroxyisobutyrate dehydrogenase, mitochondrial (Precursor) GN=hibA OS=Dictyostelium discoideum (Slime mold) PE=3 SV=1	I	Lipid transport and metabolism	hypothetical protein BRAFLDRAFT_270300 [Branchiostoma floridae]
F01_cb2177_c10/f1p0/3175	[R]	General function prediction only	--	K11802|7.26742e-52|ame:412997|GB17076; WD repeat domain 32; K11802 WD repeat-containing protein 32 (A)	--	[R]	General function prediction only	WD domain, G-beta repeat	DDB1- and CUL4-associated factor 10 homolog GN=CG1523 OS=Drosophila melanogaster (Fruit fly) PE=1 SV=1	S	Function unknown	WD repeat-containing protein 32-like protein [Zootermopsis nevadensis]
F01_cb5571_c0/f2p0/2943	--	--	--	K12188|3.39677e-90|bmor:732933|EAP30, Vps22; ELL complex EAP30 subunit; K12188 ESCRT-II complex subunit VPS22 (A)	ko04144:Endocytosis	[K]	Transcription	EAP30/Vps36 family	Vacuolar-sorting protein SNF8 GN=snf8 OS=Dictyostelium discoideum (Slime mold) PE=3 SV=1	U	Intracellular trafficking, secretion, and vesicular transport	Vacuolar-sorting protein SNF8 [Zootermopsis nevadensis]
F01_cb3540_c5/f1p0/2785	--	--	Cellular Component: integral component of membrane (GO:0016021);;	--	--	--	--	Domain of unknown function (DUF4481)	--	S	Function unknown	PREDICTED: uncharacterized protein LOC105147150 isoform X3 [Acromyrmex echinatior]
F01_cb1896_c47018/f1p0/2638	--	--	Cellular Component: troponin complex (GO:0005861);; Biological Process: regulation of muscle contraction (GO:0006937);;	K12046|8.86931e-66|tca:663893|troponin T, skeletal muscle; K12046 troponin T, fast skeletal muscle (A)	--	[Z]	Cytoskeleton	Troponin	Troponin T GN=TNT OS=Periplaneta americana (American cockroach) PE=2 SV=1	Z	Cytoskeleton	Troponin T [Lepeophtheirus salmonis]
F01_cb1896_c121264/f3p3/3162	--	--	Cellular Component: extracellular region (GO:0005576);; Biological Process: regulation of innate immune response (GO:0045088);;	--	--	--	--	--	Beta-1,3-glucan-binding protein (Precursor) OS=Litopenaeus vannamei (Whiteleg shrimp) PE=1 SV=2	S	Function unknown	glucan pattern-recognition lipoprotein [Fenneropenaeus chinensis]
F01_cb12869_c158411/f1p1/1671	--	--	--	--	--	[BD]	--	--	--	S	Function unknown	hypothetical protein M513_05206 [Trichuris suis]
F01_cb1896_c25164/f1p0/2864	--	--	--	--	--	--	--	--	--	S	Function unknown	Nucleic-acid-binding protein from mobile element jockey, partial [Stegodyphus mimosarum]
F01_cb12869_c56914/f2p2/576	--	--	--	--	--	--	--	--	--	--	--	BCS-1 [Amphibalanus amphitrite]
F01_cb2991_c14/f1p0/2953	--	--	--	K04703|2.22636e-44|ame:412008|Spred, GB13001; sprouty-related protein with EVH-1 domain; K04703 sprouty-related, EVH1 domain-containing protein (A)	ko04630:Jak-STAT signaling pathway	[T]	Signal transduction mechanisms	WH1 domain;; Sprouty protein (Spry)	Protein enabled GN=ena OS=Drosophila melanogaster (Fruit fly) PE=1 SV=4	S	Function unknown	PREDICTED: sprouty-related, EVH1 domain-containing protein 2 isoform X2 [Solenopsis invicta]
F01_cb1896_c744/f2p0/2052	--	--	--	--	--	[TV]	--	Lectin C-type domain	Perlucin-like protein {ECO:0000303|PubMed:21643827} (Precursor) OS=Mytilus galloprovincialis (Mediterranean mussel) PE=1 SV=1	S	Function unknown	C-type lectin 5 [Azumapecten farreri]
F01_cb1896_c17037/f1p0/3507	--	--	--	--	--	[BD]	--	DDE superfamily endonuclease;; CENP-B N-terminal DNA-binding domain	--	S	Function unknown	Tigger transposable element-derived protein 1, partial [Stegodyphus mimosarum]
F01_cb12869_c79408/f1p1/1827	[E]	Amino acid transport and metabolism	Molecular Function: ATP binding (GO:0005524);; Molecular Function: kinase activity (GO:0016301);; Biological Process: phosphorylation (GO:0016310);;	--	--	[C]	Energy production and conversion	ATP:guanido phosphotransferase, C-terminal catalytic domain;; ATP:guanido phosphotransferase, N-terminal domain	Arginine kinase GN=AK OS=Stichopus japonicus (Sea cucumber) PE=1 SV=1	E	Amino acid transport and metabolism	arginine kinase 1 [Macrobrachium rosenbergii]
F01_cb13295_c17344/f1p2/2117	--	--	Molecular Function: oxidoreductase activity (GO:0016491);; Biological Process: oxidation-reduction process (GO:0055114);;	--	--	--	--	Hemocyanin, copper containing domain;; Hemocyanin, ig-like domain;; Hemocyanin, all-alpha domain	Hemocyanin B chain OS=Panulirus interruptus (California spiny lobster) PE=1 SV=1	S	Function unknown	hemocyanin [Palaemon carinicauda]
F01_cb13295_c73941/f1p0/2513	--	--	Molecular Function: nucleotide binding (GO:0000166);; Molecular Function: protein kinase activity (GO:0004672);; Biological Process: phosphorylation (GO:0016310);; Molecular Function: ion binding (GO:0043167);;	K18529|3.37969e-39|phu:Phum_PHUM291680|hypothetical protein; K18529 kinase suppressor of Ras 2 [EC:2.7.11.1] (A)	--	[T]	Signal transduction mechanisms	SAM like domain present in kinase suppressor RAS 1	--	T	Signal transduction mechanisms	predicted protein [Pediculus humanus corporis]
F01_cb13295_c151931/f1p1/2286	[C]	Energy production and conversion	Molecular Function: retinal dehydrogenase activity (GO:0001758);; Molecular Function: aldehyde dehydrogenase (NAD) activity (GO:0004029);; Cellular Component: mitochondrial matrix (GO:0005759);; Cellular Component: lipid particle (GO:0005811);; Biological Process: pyruvate metabolic process (GO:0006090);; Biological Process: acetaldehyde metabolic process (GO:0006117);; Molecular Function: acetal…	K00128|0|rno:29539|Aldh2; aldehyde dehydrogenase 2 family (mitochondrial) (EC:1.2.1.3); K00128 aldehyde dehydrogenase (NAD+) [EC:1.2.1.3] (A)	ko00010:Glycolysis / Gluconeogenesis;ko00040:Pentose and glucuronate interconversions;ko00053:Ascorbate and aldarate metabolism;ko00071:Fatty acid degradation;ko00280:Valine, leucine and isoleucine degradation;ko00310:Lysine degradation;ko00330:Arginine and proline metabolism;ko00340:Histidine metabolism;ko00380:Tryptophan metabolism;ko00410:beta-Alanine metabolism;ko00561:Glycerolipid metabolism…	[C]	Energy production and conversion	Aldehyde dehydrogenase family	Aldehyde dehydrogenase GN=ALDH OS=Enchytraeus buchholzi (Grindal worm) PE=2 SV=1	C	Energy production and conversion	hypothetical protein DAPPUDRAFT_51170 [Daphnia pulex]
F01_cb13295_c57654/f1p0/2873	--	--	--	K05940|3.17963e-169|cmk:103181560|crot; carnitine O-octanoyltransferase; K05940 carnitine O-octanoyltransferase [EC:2.3.1.137] (A)	ko04146:Peroxisome	[I]	Lipid transport and metabolism	Choline/Carnitine o-acyltransferase	Choline O-acetyltransferase 13 kDa chain GN=Cha OS=Drosophila melanogaster (Fruit fly) PE=1 SV=3	S	Function unknown	hypothetical protein CAPTEDRAFT_171816 [Capitella teleta]
F01_cb1417_c5/f1p0/4483	--	--	Molecular Function: zinc ion binding (GO:0008270);; Cellular Component: nuclear body (GO:0016604);;	K11468|9.97272e-22|isc:IscW_ISCW017896|hypothetical protein; K11468 YY1-associated factor 2 (A)	--	[K]	Transcription	Zn-finger in Ran binding protein and others	--	K	Transcription	conserved hypothetical protein [Ixodes scapularis]
F01_cb10037_c4/f1p2/557	[J]	Translation, ribosomal structure and biogenesis	Biological Process: reproduction (GO:0000003);; Biological Process: nematode larval development (GO:0002119);; Biological Process: embryo development ending in birth or egg hatching (GO:0009792);; Biological Process: molting cycle, collagen and cuticulin-based cuticle (GO:0018996);; Biological Process: positive regulation of growth rate (GO:0040010);;	K02875|2.75373e-42|phi:102099132|60S ribosomal protein L14-like; K02875 large subunit ribosomal protein L14e (A)	ko03010:Ribosome	[J]	Translation, ribosomal structure and biogenesis	Ribosomal protein L14	60S ribosomal protein L14 GN=RPL14 OS=Lumbricus rubellus (Humus earthworm) PE=3 SV=1	J	Translation, ribosomal structure and biogenesis	hypothetical protein CAPTEDRAFT_174929 [Capitella teleta]
F01_cb1995_c5/f1p0/2930	--	--	Molecular Function: hydrolase activity (GO:0016787);;	K18082|0|phu:Phum_PHUM607650|hypothetical protein; K18082 myotubularin-related protein 3/4 [EC:3.1.3.48] (A)	--	[IU]	--	Myotubularin-like phosphatase domain	Myotubularin-related protein 3 GN=mtm-3 OS=Caenorhabditis elegans PE=1 SV=2	S	Function unknown	PREDICTED: myotubularin-related protein 4 isoform X1 [Microplitis demolitor]
F01_cb12869_c302341/f1p0/1574	[G]	Carbohydrate transport and metabolism	Molecular Function: chitinase activity (GO:0004568);; Biological Process: carbohydrate metabolic process (GO:0005975);; Biological Process: chitin catabolic process (GO:0006032);;	K01183|1.53e-115|nvi:100122559|chitotriosidase-1-like; K01183 chitinase [EC:3.2.1.14] (A)	ko00520:Amino sugar and nucleotide sugar metabolism	[G]	Carbohydrate transport and metabolism	Glycosyl hydrolases family 18;; Chitin binding Peritrophin-A domain	Probable chitinase 2 (Precursor) OS=Drosophila melanogaster (Fruit fly) PE=1 SV=1	G	Carbohydrate transport and metabolism	chitinase [Pandalopsis japonica]
F01_cb8886_c1/f1p0/2193	[I]	Lipid transport and metabolism	Molecular Function: 3-hydroxyacyl-CoA dehydrogenase activity (GO:0003857);; Biological Process: fatty acid metabolic process (GO:0006631);; Biological Process: oxidation-reduction process (GO:0055114);; Molecular Function: NAD+ binding (GO:0070403);;	K00022|3.53154e-118|lgi:LOTGIDRAFT_203490|hypothetical protein; K00022 3-hydroxyacyl-CoA dehydrogenase [EC:1.1.1.35] (A)	ko00062:Fatty acid elongation;ko00071:Fatty acid degradation;ko00280:Valine, leucine and isoleucine degradation;ko00310:Lysine degradation;ko00380:Tryptophan metabolism;ko00650:Butanoate metabolism;ko01212:Fatty acid metabolism	[I]	Lipid transport and metabolism	3-hydroxyacyl-CoA dehydrogenase, NAD binding domain;; 3-hydroxyacyl-CoA dehydrogenase, C-terminal domain	Probable 3-hydroxyacyl-CoA dehydrogenase B0272.3 GN=B0272.3 OS=Caenorhabditis elegans PE=1 SV=1	I	Lipid transport and metabolism	hypothetical protein LOTGIDRAFT_203490 [Lottia gigantea]
F01_cb1896_c193892/f1p2/2131	--	--	Biological Process: metabolic process (GO:0008152);;	--	--	--	--	Hemocyanin, ig-like domain;; Hemocyanin, copper containing domain;; Hemocyanin, copper containing domain;; Hemocyanin, all-alpha domain;; Hemocyanin, ig-like domain;; Hemocyanin, all-alpha domain	Pseudohemocyanin-2 (Precursor; Fragment) OS=Homarus americanus (American lobster) PE=1 SV=1	S	Function unknown	hemocyanin subunit 1 [Macrobrachium nipponense]
F01_cb13295_c69098/f1p0/2456	--	--	Molecular Function: oxidoreductase activity (GO:0016491);; Biological Process: oxidation-reduction process (GO:0055114);;	--	--	--	--	Hemocyanin, copper containing domain;; Hemocyanin, all-alpha domain;; Hemocyanin, ig-like domain;; Common central domain of tyrosinase;; Hemocyanin, ig-like domain	Hemocyanin C chain OS=Panulirus interruptus (California spiny lobster) PE=1 SV=1	S	Function unknown	hemocyanin subunit 1 [Macrobrachium nipponense]
F01_cb1896_c9866/f2p0/4843	--	--	--	K04605|8.74241e-19|lgi:LOTGIDRAFT_169148|hypothetical protein; K04605 metabotropic glutamate receptor 2/3 (A)	ko04080:Neuroactive ligand-receptor interaction	--	--	7 transmembrane sweet-taste receptor of 3 GCPR;; Receptor family ligand binding region	--	U	Intracellular trafficking, secretion, and vesicular transport	Metabotropic glutamate receptor 5 [Zootermopsis nevadensis]
F01_cb1896_c63522/f1p0/1983	--	--	--	--	--	--	--	Hemocyanin, ig-like domain;; Hemocyanin, all-alpha domain;; Hemocyanin, copper containing domain;; Hemocyanin, ig-like domain;; Hemocyanin, copper containing domain;; Hemocyanin, copper containing domain	Hemocyanin C chain OS=Panulirus interruptus (California spiny lobster) PE=1 SV=1	S	Function unknown	hemocyanin subunit 1 [Macrobrachium nipponense]
F01_cb3375_c31/f1p1/1591	--	--	Molecular Function: binding (GO:0005488);; Molecular Function: transferase activity, transferring phosphorus-containing groups (GO:0016772);; Biological Process: single-organism cellular process (GO:0044763);;	--	--	[T]	Signal transduction mechanisms	Calcium-binding EGF domain;; EGF domain	Mucin-like protein {ECO:0000303|PubMed:23765379} (Fragment) OS=Acropora millepora (Staghorn coral) PE=1 SV=1	S	Function unknown	hypothetical protein TRIADDRAFT_53736 [Trichoplax adhaerens]
F01_cb1896_c249432/f1p0/2098	--	--	Molecular Function: oxidoreductase activity (GO:0016491);; Biological Process: oxidation-reduction process (GO:0055114);;	--	--	--	--	Hemocyanin, ig-like domain;; Hemocyanin, copper containing domain;; Hemocyanin, all-alpha domain	Hemocyanin C chain OS=Panulirus interruptus (California spiny lobster) PE=1 SV=1	S	Function unknown	hemocyanin subunit 1 [Macrobrachium nipponense]
F01_cb7993_c2/f2p3/1295	--	--	Molecular Function: hydrolase activity (GO:0016787);;	K14648|1.79737e-51|tca:656443|poly(U)-specific endoribonuclease homolog; K14648 poly(U)-specific endoribonuclease [EC:3.1.-.-] (A)	--	[R]	General function prediction only	Endoribonuclease XendoU;; Somatomedin B domain	Poly(U)-specific endoribonuclease homolog (Precursor) GN=CG2145 OS=Drosophila melanogaster (Fruit fly) PE=1 SV=1	S	Function unknown	hypothetical protein TcasGA2_TC008731 [Tribolium castaneum]
F01_cb1159_c9/f1p0/2579	[D]	Cell cycle control, cell division, chromosome partitioning	Molecular Function: zinc ion binding (GO:0008270);;	--	--	[D]	Cell cycle control, cell division, chromosome partitioning	LIM domain	LIM domain-containing protein E GN=limE OS=Dictyostelium discoideum (Slime mold) PE=1 SV=1	D	Cell cycle control, cell division, chromosome partitioning	Kyphoscoliosis peptidase [Zootermopsis nevadensis]
F01_cb1521_c4/f1p0/3935	[T]	Signal transduction mechanisms	Cellular Component: protein phosphatase type 2A complex (GO:0000159);; Biological Process: cytokinesis (GO:0000910);; Biological Process: morphogenesis of an epithelium (GO:0002009);; Cellular Component: cytoplasm (GO:0005737);; Cellular Component: centrosome (GO:0005813);; Biological Process: mitotic spindle organization (GO:0007052);; Biological Process: mitotic nuclear envelope reassembly (GO:…	K04382|1.12356e-55|cel:CELE_F38H4.9|let-92; Protein LET-92; K04382 serine/threonine-protein phosphatase 2A catalytic subunit [EC:3.1.3.16] (A)	ko03015:mRNA surveillance pathway;ko04350:TGF-beta signaling pathway	[T]	Signal transduction mechanisms	Calcineurin-like phosphoesterase	Serine/threonine-protein phosphatase PP2A GN=mts OS=Drosophila melanogaster (Fruit fly) PE=2 SV=1	T	Signal transduction mechanisms	CBN-LET-92 protein [Caenorhabditis brenneri]
F01_cb11029_c2/f1p0/1537	--	--	--	--	--	[R]	General function prediction only	Leucine rich repeat;; Leucine Rich repeats (2 copies);; Leucine Rich Repeat;; Leucine rich repeat;; Leucine Rich repeat	Oplophorus-luciferin 2-monooxygenase non-catalytic subunit (Precursor) OS=Oplophorus gracilirostris (Luminous shrimp) PE=1 SV=1	--	--	RecName: Full=Oplophorus-luciferin 2-monooxygenase non-catalytic subunit; Flags: Precursor [Oplophorus gracilirostris]
F01_cb1648_c1/f1p0/4461	--	--	Biological Process: signal transduction (GO:0007165);; Cellular Component: integral component of membrane (GO:0016021);;	K18809|1.03013e-111|nvi:100120990|toll2; toll-like receptor 2; K18809 protein toll (A)	--	[T]	Signal transduction mechanisms	TIR domain;; TIR domain;; Leucine Rich repeats (2 copies);; Leucine Rich Repeat;; Leucine rich repeat;; Leucine rich repeat;; Leucine Rich repeats (2 copies);; Leucine rich repeats (6 copies);; Leucine Rich Repeat;; Leucine rich repeat	Protein toll (Precursor) GN=Tl OS=Drosophila melanogaster (Fruit fly) PE=1 SV=1	S	Function unknown	toll receptor 2 [Macrobrachium rosenbergii]
F01_cb10614_c0/f3p0/1767	--	--	--	--	--	--	--	--	--	S	Function unknown	--
F01_cb472_c6/f1p0/1975	--	--	Biological Process: synaptic transmission (GO:0007268);; Biological Process: phospholipid scrambling (GO:0017121);; Molecular Function: phospholipid scramblase activity (GO:0017128);; Biological Process: neuron projection morphogenesis (GO:0048812);;	--	--	[M]	Cell wall/membrane/envelope biogenesis	Scramblase	--	S	Function unknown	Phospholipid scramblase 2 [Zootermopsis nevadensis]
F01_cb5811_c4/f1p0/2628	--	--	--	K11266|1.90446e-81|ame:411194|GB11547; cohesin loading complex subunit SCC4 homolog; K11266 MAternally affected uncoordination (A)	--	[S]	Function unknown	Cohesin loading factor	MAU2 chromatid cohesion factor homolog GN=CPIJ012302 OS=Culex quinquefasciatus (Southern house mosquito) PE=3 SV=1	S	Function unknown	PREDICTED: MAU2 chromatid cohesion factor homolog [Bombus terrestris]
F01_cb9899_c3/f1p0/1926	--	--	--	K17095|7.67844e-81|tca:662891|annexin B9-like; K17095 annexin A7/11 (A)	--	[U]	Intracellular trafficking, secretion, and vesicular transport	Annexin;; Annexin	Annexin B9 GN=AnxB9 OS=Drosophila melanogaster (Fruit fly) PE=2 SV=2	S	Function unknown	PREDICTED: annexin B9-like isoform X2 [Tribolium castaneum]
F01_cb1896_c247610/f1p0/2565	--	--	Molecular Function: zinc ion binding (GO:0008270);; Molecular Function: transferase activity (GO:0016740);;	--	--	[TZ]	--	LIM domain	PDZ and LIM domain protein Zasp GN=CG30084 OS=Drosophila melanogaster (Fruit fly) PE=1 SV=2	S	Function unknown	LIM domain-binding protein, putative [Ixodes scapularis]
F01_cb6115_c3/f1p1/2718	[S]	Function unknown	--	--	--	[R]	General function prediction only	Leucine rich repeat;; Leucine Rich repeats (2 copies);; Leucine Rich Repeat;; Leucine rich repeats (6 copies);; Leucine rich repeat;; Leucine Rich repeat	Protein slit C-product (Precursor) GN=sli OS=Drosophila melanogaster (Fruit fly) PE=1 SV=2	S	Function unknown	Insulin-like growth factor-binding protein complex acid labile chain [Zootermopsis nevadensis]
F01_cb4566_c3/f1p0/2986	--	--	--	--	--	[T]	Signal transduction mechanisms	Amiloride-sensitive sodium channel;; Low-density lipoprotein receptor domain class A	Vitellogenin receptor {ECO:0000312|EMBL:AAP92450.1} (Precursor) OS=Solenopsis invicta (Red imported fire ant) PE=2 SV=1	S	Function unknown	PREDICTED: basement membrane-specific heparan sulfate proteoglycan core protein isoform X15 [Tribolium castaneum]
F01_cb1116_c0/f1p0/4785	--	--	--	--	--	[Z]	Cytoskeleton	--	Cytoplasmic dynein 1 intermediate chain GN=sw OS=Drosophila melanogaster (Fruit fly) PE=1 SV=3	S	Function unknown	WD repeat-containing protein 60 [Zootermopsis nevadensis]
F01_cb10166_c8/f1p0/752	--	--	Molecular Function: structural constituent of cuticle (GO:0042302);;	--	--	--	--	Insect cuticle protein	Pro-resilin (Precursor) GN=resilin OS=Drosophila melanogaster (Fruit fly) PE=1 SV=1	S	Function unknown	cuticle protein [Culex quinquefasciatus]
F01_cb12501_c0/f2p0/505	--	--	--	--	--	--	--	--	--	S	Function unknown	hypothetical protein L798_01383, partial [Zootermopsis nevadensis]
F01_cb9127_c1/f1p1/1361	--	--	Biological Process: cellular process (GO:0009987);; Biological Process: biological adhesion (GO:0022610);;	--	--	[R]	General function prediction only	Fibrinogen beta and gamma chains, C-terminal globular domain	Techylectin-5A (Precursor) OS=Tachypleus tridentatus (Japanese horseshoe crab) PE=1 SV=1	S	Function unknown	ficolin-like protein 2 [Pacifastacus leniusculus]
F01_cb9066_c0/f2p1/1012	--	--	--	K10425|2.42647e-22|lgi:LOTGIDRAFT_157925|hypothetical protein; K10425 dynactin 3 (A)	--	--	--	Dynactin subunit p22	--	S	Function unknown	hypothetical protein LOTGIDRAFT_157925 [Lottia gigantea]
F01_cb3328_c12/f1p0/1692	--	--	Biological Process: intracellular protein transport (GO:0006886);; Biological Process: neurotransmitter secretion (GO:0007269);; Cellular Component: synaptic vesicle (GO:0008021);; Molecular Function: protein transporter activity (GO:0008565);; Biological Process: synaptic vesicle coating (GO:0016183);; Cellular Component: AP-2 adaptor complex (GO:0030122);; Biological Process: dsRNA transport (G…	K11826|7.88538e-149|tca:661816|Ap2m1; AP-2 complex subunit mu; K11826 AP-2 complex subunit mu-1 (A)	ko04144:Endocytosis	[U]	Intracellular trafficking, secretion, and vesicular transport	Adaptor complexes medium subunit family;; Clathrin adaptor complex small chain	AP-2 complex subunit mu GN=dpy-23 OS=Caenorhabditis elegans PE=2 SV=2	U	Intracellular trafficking, secretion, and vesicular transport	AP-2 complex subunit mu [Tribolium castaneum]
F01_cb1896_c1320/f1p0/5183	--	--	--	--	--	--	--	--	--	S	Function unknown	hypothetical protein LOTGIDRAFT_82720, partial [Lottia gigantea]
F01_cb1291_c10/f1p0/6209	[O]	Posttranslational modification, protein turnover, chaperones	Molecular Function: hydrolase activity (GO:0016787);;	K11847|0|xma:102225208|ubiquitin carboxyl-terminal hydrolase 19-like; K11847 ubiquitin carboxyl-terminal hydrolase 19 [EC:3.4.19.12] (A)	--	[O]	Posttranslational modification, protein turnover, chaperones	Ubiquitin carboxyl-terminal hydrolase;; Ubiquitin carboxyl-terminal hydrolase;; CS domain;; MYND finger	Ubiquitin carboxyl-terminal hydrolase nonstop GN=not OS=Drosophila melanogaster (Fruit fly) PE=1 SV=3	O	Posttranslational modification, protein turnover, chaperones	Ubiquitin carboxyl-terminal hydrolase 19 [Crassostrea gigas]
F01_cb13295_c117289/f1p0/2404	--	--	Molecular Function: chitin deacetylase activity (GO:0004099);; Cellular Component: late endosome (GO:0005770);; Molecular Function: chitin binding (GO:0008061);; Biological Process: regulation of tube length, open tracheal system (GO:0035159);; Biological Process: organic substance metabolic process (GO:0071704);;	--	--	--	--	Chitin binding Peritrophin-A domain;; Low-density lipoprotein receptor domain class A;; Polysaccharide deacetylase	--	S	Function unknown	PREDICTED: uncharacterized protein LOC101462416 isoform X1 [Ceratitis capitata]
F01_cb3596_c0/f7p0/3368	--	--	Biological Process: apical constriction (GO:0003383);; Biological Process: actin filament organization (GO:0007015);; Biological Process: cell-matrix adhesion (GO:0007160);; Cellular Component: apical plasma membrane (GO:0016324);; Biological Process: regulation of embryonic cell shape (GO:0016476);;	--	--	--	--	Zona pellucida-like domain	--	S	Function unknown	PREDICTED: uncharacterized protein LOC103519265 [Diaphorina citri]
F01_cb13295_c61855/f1p0/4221	[OC]	--	Biological Process: cellular process (GO:0009987);; Molecular Function: isomerase activity (GO:0016853);; Biological Process: organic substance metabolic process (GO:0071704);;	K09585|4.13464e-135|cqu:CpipJ_CPIJ010590|disulfide-isomerase TXNDC10; K09585 thioredoxin domain-containing protein 10 [EC:5.3.4.1] (A)	--	[R]	General function prediction only	Thioredoxin;; Thioredoxin-like domain;; Calsequestrin;; Thioredoxin-like domain	Protein disulfide-isomerase 1 (Precursor) GN=pdi-1 OS=Caenorhabditis elegans PE=3 SV=1	O	Posttranslational modification, protein turnover, chaperones	protein disulfide isomerase, putative [Riptortus pedestris]
F01_cb3916_c11/f1p0/3382	--	--	Cellular Component: extracellular region (GO:0005576);; Molecular Function: ion channel inhibitor activity (GO:0008200);; Biological Process: pathogenesis (GO:0009405);;	--	--	--	--	Agouti protein;; Spider toxin	--	S	Function unknown	PREDICTED: U8-agatoxin-Ao1a-like isoform 1 [Megachile rotundata]
F01_cb13295_c152198/f2p3/3916	[Z]	Cytoskeleton	Molecular Function: microfilament motor activity (GO:0000146);; Biological Process: cytokinesis (GO:0000910);; Biological Process: establishment of planar polarity (GO:0001736);; Molecular Function: actin binding (GO:0003779);; Molecular Function: ATP binding (GO:0005524);; Cellular Component: polytene chromosome puff (GO:0005703);; Cellular Component: striated muscle myosin thick filament (GO:00…	K17751|0|dvi:Dvir_GJ17305|Dvir_Mhc; Myosin heavy chain; K17751 myosin heavy chain 6/7 (A)	--	[Z]	Cytoskeleton	--	Myosin heavy chain, muscle GN=Mhc OS=Drosophila melanogaster (Fruit fly) PE=1 SV=4	Z	Cytoskeleton	myosin heavy chain type 1 [Penaeus monodon]
F01_cb1850_c7/f1p0/2848	--	--	--	K10955|2.22882e-11|mcf:102120778|mucin-2-like; K10955 intestinal mucin-2 (A)	ko05146:Amoebiasis	[WV]	--	von Willebrand factor type D domain	--	O	Posttranslational modification, protein turnover, chaperones	hypothetical protein [Macrobrachium nipponense]
F01_cb8104_c1/f1p0/3580	--	--	Molecular Function: transferase activity, transferring phosphorus-containing groups (GO:0016772);;	K12572|1.16217e-169|nvi:100121359|PAB-dependent poly(A)-specific ribonuclease subunit PAN3; K12572 PAB-dependent poly(A)-specific ribonuclease subunit 3 (A)	ko03018:RNA degradation	[A]	RNA processing and modification	Protein kinase domain	PAB-dependent poly(A)-specific ribonuclease subunit PAN3 {ECO:0000255|HAMAP-Rule:MF_03181} GN=CG11486 OS=Drosophila melanogaster (Fruit fly) PE=1 SV=1	A	RNA processing and modification	PREDICTED: PAB-dependent poly(A)-specific ribonuclease subunit PAN3 [Nasonia vitripennis]
F01_cb4909_c0/f3p0/1807	--	--	--	K12377|6.77712e-46|ame:411173|tsl, GB18663; torso-like; K12377 torso-like protein (A)	ko04013:MAPK signaling pathway - fly	--	--	MAC/Perforin domain	Torso-like protein (Precursor) GN=tsl OS=Drosophila melanogaster (Fruit fly) PE=1 SV=2	S	Function unknown	PREDICTED: torso-like protein-like [Bombus terrestris]
F01_cb10630_c1/f2p0/743	--	--	Biological Process: proton transport (GO:0015992);; Cellular Component: apical plasma membrane (GO:0016324);; Cellular Component: vacuolar proton-transporting V-type ATPase complex (GO:0016471);; Molecular Function: hydrolase activity, acting on acid anhydrides, catalyzing transmembrane movement of substances (GO:0016820);;	K02152|3.8133e-22|bmor:692985|vacuolar ATP synthase subunit G; K02152 V-type H+-transporting ATPase subunit G (A)	ko00190:Oxidative phosphorylation;ko04145:Phagosome	[C]	Energy production and conversion	Vacuolar (H+)-ATPase G subunit	V-type proton ATPase subunit G OS=Manduca sexta (Tobacco hawkmoth) PE=3 SV=1	C	Energy production and conversion	vacuolar ATP synthase subunit g [Riptortus pedestris]
F01_cb1825_c1/f1p0/2637	--	--	--	--	--	--	--	--	--	--	--	hypothetical protein BRAFLDRAFT_72537 [Branchiostoma floridae]
F01_cb909_c0/f1p0/4863	--	--	--	K17491|0|ame:410056|flfl, GB14118; serine/threonine-protein phosphatase 4 regulatory subunit 3; K17491 protein phosphatase 4 regulatory subunit 3 (A)	--	[G]	Carbohydrate transport and metabolism	Component of IIS longevity pathway SMK-1	Serine/threonine-protein phosphatase 4 regulatory subunit 3 GN=flfl OS=Drosophila melanogaster (Fruit fly) PE=1 SV=4	S	Function unknown	hypothetical protein DAPPUDRAFT_62030 [Daphnia pulex]
F01_cb5732_c5/f1p0/2667	[RTKL]	--	Molecular Function: magnesium ion binding (GO:0000287);; Molecular Function: protein serine/threonine kinase activity (GO:0004674);; Molecular Function: non-membrane spanning protein tyrosine kinase activity (GO:0004715);; Molecular Function: ATP binding (GO:0005524);; Cellular Component: nucleus (GO:0005634);; Biological Process: protein phosphorylation (GO:0006468);; Biological Process: mitotic…	K06632|2.54037e-110|nvi:100123751|wee1-like protein kinase; K06632 wee1-like protein kinase [EC:2.7.11.1] (A)	--	[D]	Cell cycle control, cell division, chromosome partitioning	Protein kinase domain;; Protein tyrosine kinase;; Protein kinase domain	Wee1-like protein kinase GN=wee OS=Drosophila melanogaster (Fruit fly) PE=1 SV=2	T	Signal transduction mechanisms	PREDICTED: wee1-like protein kinase 1-A isoform X1 [Nasonia vitripennis]
F01_cb13295_c53666/f1p0/3587	[CHR]	--	Biological Process: metabolic process (GO:0008152);; Molecular Function: oxidoreductase activity, acting on the CH-OH group of donors, NAD or NADP as acceptor (GO:0016616);; Molecular Function: cofactor binding (GO:0048037);;	K00049|3.83626e-114|phu:Phum_PHUM330670|Glyoxylate reductase/hydroxypyruvate reductase, putative (EC:1.1.1.79); K00049 glyoxylate/hydroxypyruvate reductase [EC:1.1.1.79 1.1.1.81] (A)	ko00260:Glycine, serine and threonine metabolism;ko00620:Pyruvate metabolism;ko00630:Glyoxylate and dicarboxylate metabolism	[C]	Energy production and conversion	D-isomer specific 2-hydroxyacid dehydrogenase, NAD binding domain;; D-isomer specific 2-hydroxyacid dehydrogenase, catalytic domain;; NADP oxidoreductase coenzyme F420-dependent	Probable 2-ketogluconate reductase GN=tkrA OS=Dictyostelium discoideum (Slime mold) PE=3 SV=1	C	Energy production and conversion	hypothetical protein DAPPUDRAFT_207744 [Daphnia pulex]
F01_cb5601_c2/f1p0/3001	--	--	--	--	--	--	--	--	Transmembrane protein fend (Precursor) OS=Drosophila melanogaster (Fruit fly) PE=2 SV=1	S	Function unknown	PREDICTED: uncharacterized protein LOC100141771 [Tribolium castaneum]
[truncated: 37,295 more rows]

## Sheet: Function_anno.stat
#Anno_Database	Annotated_Number	300<=length<1000	length>=1000
COG_Annotation	13395	525	12870
GO_Annotation	19673	1193	18480
KEGG_Annotation	18618	887	17731
KOG_Annotation	26341	1093	25248
Pfam_Annotation	31523	1818	29705
Swissprot_Annotation	25552	1613	23939
eggNOG_Annotation	35156	1806	33350
nr_Annotation	37355	2330	35025
All_Annotated	38149	2410	35739

## Sheet: GO.list
F01_cb10001_c1/f1p0/1340	GO:0016746
F01_cb10001_c2/f1p0/1615	GO:0016746
F01_cb10001_c5/f12p0/1626	GO:0016746
[truncated: 19,670 more rows]
[truncated: 15 more columns]

## Sheet: GO_tree.stat
#GO_Function	Unigene_number	Unigene_ID
[truncated: 3,580 more rows]

[truncated: 2 more sheets: Kegg.pathway, Kegg.ko]
